# Supplementary material for: Fus3, as a Critical Kinase in MAPK Cascade, Regulates Aflatoxin Biosynthesis by Controlling the Substrate Supply in Aspergillus flavus, Rather than the Cluster Genes Modulation
Source: Microbiol Spectr. 2022 Feb 2;10(1):e01269-21. doi: 10.1128/spectrum.01269-21 (PMC8809346; doi:10.1128/spectrum.01269-21)
Supplement: SUPPLEMENTAL FILE 1 — Supplemental material. Download SPECTRUM01269-21_Supp_1_seq11.xlsx, XLSX file, 3.8 MB [file spectrum01269-21_supp_1_seq11.xlsx]

## Sheet: transcriptome
Table S1 The whole transcriptome date of WT and Δfus3
id	baseMean	baseMean_WT	baseMean_Δfus3	foldChange(d/a)(d/a)	log2FoldChange	pval	padj	Chromosome	Start Site	End Site	Direction	Length	Name	GO	KEGG	PFAM	eggNOG	eggNOG_Category	Swissprot	NR
gene-AFLA_064900	30541.2	186.822	60895.6	325.955	8.34853	9.68401e-270	1.29369e-265	NW_002477244.1	192354	192736	+	276	AFLA_064900	-	-	-	-	-	-	gi|238497630|ref|XP_002380050.1| hypothetical protein AFLA_064900 [Aspergillus flavus NRRL3357] &gt;gi|220693324|gb|EED49669.1| hypothetical protein AFLA_064900 [Aspergillus flavus NRRL3357]
gene-AFLA_063110	13511.9	26925.4	98.4274	0.00365557	-8.09569	7.77843e-201	5.1956e-197	NW_002477242.1	2236424	2237294	-	675	AFLA_063110	-	-	-	-	-	-	gi|238495638|ref|XP_002379055.1| hypothetical protein AFLA_063110 [Aspergillus flavus NRRL3357] &gt;gi|220695705|gb|EED52048.1| hypothetical protein AFLA_063110 [Aspergillus flavus NRRL3357]
gene-AFLA_028830	14328	303.834	28352.2	93.3149	6.54404	1.10325e-194	4.91279e-191	NW_002477238.1	1616068	1616994	+	927	AFLA_028830	-	-	PF13517	opiNOG57603	S	-	gi|238486310|ref|XP_002374393.1| FG-GAP repeat protein, putative [Aspergillus flavus NRRL3357] &gt;gi|220699272|gb|EED55611.1| FG-GAP repeat protein, putative [Aspergillus flavus NRRL3357]
gene-AFLA_139480	8863.71	200.959	17526.5	87.2142	6.44649	8.45911e-188	2.82513e-184	NW_002477243.1	2263609	2264978	-	1314	AFLA_139480	GO:0050364;GO:0009820	K15392	PF11991	opiNOG54213;eurotNOG10268;onyNOG06193	SR	sp|Q50EL0|DMAW_ASPFU Tryptophan dimethylallyltransferase OS=Neosartorya fumigata (strain ATCC MYA-4609 / Af293 / CBS 101355 / FGSC A1100) GN=dmaW PE=1 SV=2	gi|238497445|ref|XP_002379958.1| tryptophan dimethylallyltransferase [Aspergillus flavus NRRL3357] &gt;gi|220694838|gb|EED51182.1| dimethylallyl tryptophan synthase, putative [Aspergillus flavus NRRL3357] &gt;gi|260161914|dbj|BAI43486.1| dimethylallyltransferase [Aspergillus flavus] &gt;gi|374922500|gb|AFA26378.1| dimethylallyl tryptophan synthase [Aspergillus flavus] &gt;gi|374922520|gb|AFA26393…
gene-AFLA_074620	4956.11	209.133	9703.1	46.3968	5.53595	1.68577e-148	4.50403e-145	NW_002477237.1	632563	634482	-	1797	AFLA_074620	GO:0055085;GO:0006817;GO:0005315;GO:0016021	K14640	PF01384	COG0306;opiNOG02222	P	sp|P15710|PHO4_NEUCR Phosphate-repressible phosphate permease pho-4 OS=Neurospora crassa (strain ATCC 24698 / 74-OR23-1A / CBS 708.71 / DSM 1257 / FGSC 987) GN=pho-4 PE=1 SV=1	gi|169765698|ref|XP_001817320.1| sodium/phosphate symporter [Aspergillus oryzae RIB40] &gt;gi|238482281|ref|XP_002372379.1| sodium/phosphate symporter, putative [Aspergillus flavus NRRL3357] &gt;gi|83765175|dbj|BAE55318.1| unnamed protein product [Aspergillus oryzae RIB40] &gt;gi|220700429|gb|EED56767.1| sodium/phosphate symporter, putative [Aspergillus flavus NRRL3357] &gt;gi|391864590|gb|EIT738…
gene-AFLA_107860	3209.53	127.795	6291.27	49.2295	5.62145	9.96385e-147	2.21845e-143	NW_002477240.1	967518	968991	-	1422	AFLA_107860	-	-	-	eurotNOG09368	S	-	gi|238490840|ref|XP_002376657.1| conserved hypothetical protein [Aspergillus flavus NRRL3357] &gt;gi|220697070|gb|EED53411.1| conserved hypothetical protein [Aspergillus flavus NRRL3357]
gene-AFLA_061470	493.426	984.157	2.6947	0.00273808	-8.51262	2.87987e-141	5.49603e-138	NW_002477242.1	1780952	1783200	-	1968	AFLA_061470	GO:0032508;GO:0003684;GO:0042162;GO:0043564;GO:0006303;GO:0004003;GO:0006310;GO:0005524;GO:0000723;GO:0000784	K10884	PF03730;PF03731;PF02037;PF02735	opiNOG01411;KOG2327	L	sp|Q2MHH4|KU70_ASPOR ATP-dependent DNA helicase II subunit 1 OS=Aspergillus oryzae (strain ATCC 42149 / RIB 40) GN=ku70 PE=3 SV=1	gi|238495310|ref|XP_002378891.1| DSB repair complex subunit Ku70, putative [Aspergillus flavus NRRL3357] &gt;gi|220695541|gb|EED51884.1| DSB repair complex subunit Ku70, putative [Aspergillus flavus NRRL3357]
gene-AFLA_023890	1535.34	62.7354	3007.95	47.9466	5.58336	1.69718e-131	2.83408e-128	NW_002477238.1	269781	271065	+	1230	AFLA_023890	-	-	-	opiNOG71594;sordNOG14498	S	-	gi|238485324|ref|XP_002373900.1| conserved hypothetical protein [Aspergillus flavus NRRL3357] &gt;gi|220698779|gb|EED55118.1| conserved hypothetical protein [Aspergillus flavus NRRL3357]
gene-AFLA_037760	1215.75	51.0621	2380.43	46.6184	5.54283	9.79862e-126	1.45444e-122	NW_002477238.1	4087059	4089071	+	1434	AFLA_037760	GO:0005634;GO:0006357;GO:0008270;GO:0000981	-	-	eurotNOG02916	S	-	gi|238488092|ref|XP_002375284.1| conserved hypothetical protein [Aspergillus flavus NRRL3357] &gt;gi|220700163|gb|EED56502.1| conserved hypothetical protein [Aspergillus flavus NRRL3357]
gene-AFLA_124560	15051.1	29024.8	1077.38	0.0371192	-4.75169	6.78981e-124	8.85309e-121	NW_002477246.1	361926	362678	+	630	AFLA_124560	GO:0003824;GO:0008152	-	PF00857	COG1335;opiNOG49971	QR	sp|P21367|YCAC_ECOLI Probable hydrolase YcaC OS=Escherichia coli (strain K12) GN=ycaC PE=1 SV=1	gi|169782453|ref|XP_001825689.1| hypothetical protein AOR_1_304064 [Aspergillus oryzae RIB40] &gt;gi|238500830|ref|XP_002381649.1| conserved hypothetical protein [Aspergillus flavus NRRL3357] &gt;gi|83774432|dbj|BAE64556.1| unnamed protein product [Aspergillus oryzae RIB40] &gt;gi|220691886|gb|EED48233.1| conserved hypothetical protein [Aspergillus flavus NRRL3357] &gt;gi|391863594|gb|EIT72899.1|…
gene-AFLA_037830	9336.76	657.689	18015.8	27.3926	4.77572	7.28977e-124	8.85309e-121	NW_002477238.1	4107266	4108170	+	801	AFLA_037830	GO:0008152;GO:0016787	-	PF01557	COG0179;opiNOG10932	RQ	sp|Q2KIB0|FAHD2_BOVIN Fumarylacetoacetate hydrolase domain-containing protein 2 OS=Bos taurus GN=FAHD2 PE=2 SV=1	gi|169769579|ref|XP_001819259.1| Fumarylacetoacetate hydrolase domain-containing protein 2 [Aspergillus oryzae RIB40] &gt;gi|83767118|dbj|BAE57257.1| unnamed protein product [Aspergillus oryzae RIB40]
gene-AFLA_059660	1461.74	2845.31	78.1704	0.0274735	-5.18582	6.34144e-122	7.05961e-119	NW_002477242.1	1314044	1314963	-	852	AFLA_059660	GO:0006810;GO:0005215;GO:0016021	-	PF00230	opiNOG41829	G	sp|Q9FY14|TIP1_MEDTR Probable aquaporin TIP-type OS=Medicago truncatula GN=AQP1 PE=1 SV=1	gi|238494948|ref|XP_002378710.1| aquaporin transporter, putative [Aspergillus flavus NRRL3357] &gt;gi|220695360|gb|EED51703.1| aquaporin transporter, putative [Aspergillus flavus NRRL3357]
gene-AFLA_036400	119790	229679	9900.42	0.0431054	-4.53599	4.14293e-117	4.25734e-114	NW_002477238.1	3691595	3692341	+	747	AFLA_036400	-	-	-	opiNOG67749	R	-	gi|169769845|ref|XP_001819392.1| hypothetical protein AOR_1_292154 [Aspergillus oryzae RIB40] &gt;gi|238487824|ref|XP_002375150.1| conserved hypothetical protein [Aspergillus flavus NRRL3357] &gt;gi|83767251|dbj|BAE57390.1| unnamed protein product [Aspergillus oryzae RIB40] &gt;gi|220700029|gb|EED56368.1| conserved hypothetical protein [Aspergillus flavus NRRL3357] &gt;gi|391864096|gb|EIT73394.1|…
gene-AFLA_064290	3370.28	247.512	6493.04	26.2333	4.71333	1.32276e-115	1.2622e-112	NW_002477244.1	44443	45186	-	744	AFLA_064290	GO:0032259;GO:0008171	-	PF01596	sorNOG07695;pleNOG09029;opiNOG78232	QR	sp|O81185|CAMT1_EUCGL Caffeoyl-CoA O-methyltransferase 1 OS=Eucalyptus globulus GN=CCOMT PE=2 SV=1	gi|238497508|ref|XP_002379989.1| O-methyltransferase, putative [Aspergillus flavus NRRL3357] &gt;gi|220693263|gb|EED49608.1| O-methyltransferase, putative [Aspergillus flavus NRRL3357]
gene-AFLA_023610	34656.3	66363	2949.64	0.044447	-4.49177	4.87523e-115	4.34188e-112	NW_002477238.1	199571	199957	+	387	AFLA_023610	-	-	-	-	-	-	gi|317145194|ref|XP_003189681.1| hypothetical protein AOR_1_2946154 [Aspergillus oryzae RIB40]
gene-AFLA_087430	3163.07	239.176	6086.96	25.4497	4.66958	9.96248e-114	8.31805e-111	NW_002477237.1	4060096	4061067	+	972	AFLA_087430	-	-	-	opiNOG40964	R	sp|O60024|ALL4_ASPFU Allergen Asp f 4 OS=Neosartorya fumigata (strain ATCC MYA-4609 / Af293 / CBS 101355 / FGSC A1100) GN=AFUA_2G03830 PE=1 SV=2	gi|169767910|ref|XP_001818426.1| allergen Asp f 4 [Aspergillus oryzae RIB40] &gt;gi|238484835|ref|XP_002373656.1| allergen Asp F4 [Aspergillus flavus NRRL3357] &gt;gi|83766281|dbj|BAE56424.1| unnamed protein product [Aspergillus oryzae RIB40] &gt;gi|220701706|gb|EED58044.1| allergen Asp F4 [Aspergillus flavus NRRL3357] &gt;gi|391870542|gb|EIT79722.1| allergen Asp f 4 [Aspergillus oryzae 3.042] &g…
gene-AFLA_139470	5230.79	147.824	10313.8	69.7707	6.12455	4.00899e-113	3.15036e-110	NW_002477243.1	2261743	2263110	+	1368	AFLA_139470	GO:0055114;GO:0009405;GO:0050448	K15393	PF01593	NOG122482;opiNOG21797	R	sp|B8NI10|CPAO_ASPFN Beta-cyclopiazonate dehydrogenase OS=Aspergillus flavus (strain ATCC 200026 / FGSC A1120 / NRRL 3357 / JCM 12722 / SRRC 167) GN=cpaO PE=1 SV=1	gi|238497443|ref|XP_002379957.1| FAD dependent oxidoreductase, putative [Aspergillus flavus NRRL3357] &gt;gi|704000324|sp|B8NI10.1|CPAO_ASPFN RecName: Full=Beta-cyclopiazonate dehydrogenase; AltName: Full=Beta-Cyclopiazonate oxidocyclase; AltName: Full=FAD-dependent oxidoreductase cpaO; Flags: Precursor &gt;gi|220694837|gb|EED51181.1| FAD dependent oxidoreductase, putative [Aspergillus flavus NRR…
gene-AFLA_060110	5558.21	457.752	10658.7	23.2848	4.54132	1.22504e-112	9.09185e-110	NW_002477242.1	1437050	1438149	+	922	AFLA_060110	-	-	PF14040	eurotNOG13046	R	-	gi|238495038|ref|XP_002378755.1| conserved hypothetical protein [Aspergillus flavus NRRL3357] &gt;gi|220695405|gb|EED51748.1| conserved hypothetical protein [Aspergillus flavus NRRL3357]
gene-AFLA_059670	7266.57	13899.6	633.503	0.045577	-4.45555	1.07254e-110	7.54111e-108	NW_002477242.1	1315765	1316883	-	909	AFLA_059670	-	-	-	NOG140624;NOG57151;opiNOG48230	S	sp|Q715L4|PHY_EUBRA Phloretin hydrolase OS=Eubacterium ramulus GN=phy PE=1 SV=1	gi|238494950|ref|XP_002378711.1| conserved hypothetical protein [Aspergillus flavus NRRL3357] &gt;gi|220695361|gb|EED51704.1| conserved hypothetical protein [Aspergillus flavus NRRL3357]
gene-AFLA_106850	4333.8	382.197	8285.41	21.6784	4.43818	7.81225e-108	5.21819e-105	NW_002477240.1	705609	706669	-	948	AFLA_106850	GO:0055114;GO:0016491	-	PF07992	opiNOG55772;opiNOG19471;COG0492;opiNOG29986;sordNOG08995	RO	sp|E9RAH5|GLIT_ASPFU Thioredoxin reductase gliT OS=Neosartorya fumigata (strain ATCC MYA-4609 / Af293 / CBS 101355 / FGSC A1100) GN=gliT PE=1 SV=1	gi|238490638|ref|XP_002376556.1| thioredoxin reductase GliT-like, putative [Aspergillus flavus NRRL3357] &gt;gi|220696969|gb|EED53310.1| thioredoxin reductase GliT-like, putative [Aspergillus flavus NRRL3357]
gene-AFLA_064270	2843.63	237.761	5449.5	22.9201	4.51854	1.18836e-107	7.55966e-105	NW_002477244.1	41154	42314	+	1095	AFLA_064270	GO:0055114;GO:0051213;GO:0046872	-	PF03171;PF14226	opiNOG52545;COG3491	RQ	sp|Q9LY48|DIOX3_ARATH Probable 2-oxoglutarate-dependent dioxygenase JRG21 OS=Arabidopsis thaliana GN=JRG21 PE=2 SV=1	gi|238497504|ref|XP_002379987.1| gibberellin 2-oxidase, putative [Aspergillus flavus NRRL3357] &gt;gi|220693261|gb|EED49606.1| gibberellin 2-oxidase, putative [Aspergillus flavus NRRL3357]
gene-AFLA_059480	2255.52	180.351	4330.68	24.0125	4.58571	1.8576e-107	1.12798e-104	NW_002477242.1	1272199	1273450	-	1092	AFLA_059480	GO:0016021;GO:0055085	-	PF03595	opiNOG19231	P	sp|C5G0E3|SSU1_ARTOC Sulfite efflux pump SSU1 OS=Arthroderma otae (strain ATCC MYA-4605 / CBS 113480) GN=SSU1 PE=3 SV=2	gi|238494912|ref|XP_002378692.1| C4-dicarboxylate transporter/malic acid transport protein [Aspergillus flavus NRRL3357] &gt;gi|220695342|gb|EED51685.1| C4-dicarboxylate transporter/malic acid transport protein [Aspergillus flavus NRRL3357]
gene-AFLA_059790	989.019	58.8437	1919.19	32.6151	5.02747	2.00016e-107	1.16174e-104	NW_002477242.1	1347663	1348982	+	1152	AFLA_059790	GO:0051907;GO:0046294;GO:0051903;GO:0008270;GO:0006069	K00121	PF00107;PF08240	COG3791;COG1062;opiNOG00571	SQC	sp|P0CL53|FADH_ASPOR S-(hydroxymethyl)glutathione dehydrogenase OS=Aspergillus oryzae (strain ATCC 42149 / RIB 40) GN=FDH1 PE=3 SV=1	gi|238494974|ref|XP_002378723.1| alcohol dehydrogenase, putative [Aspergillus flavus NRRL3357] &gt;gi|327507736|sp|P0CL53.1|FADH_ASPOR RecName: Full=S-(hydroxymethyl)glutathione dehydrogenase; AltName: Full=Glutathione-dependent formaldehyde dehydrogenase; Short=FALDH; Short=FDH; Short=FLD; Short=GSH-FDH &gt;gi|220695373|gb|EED51716.1| alcohol dehydrogenase, putative [Aspergillus flavus NRRL3357]
gene-AFLA_064330	643.327	28.2488	1258.41	44.5472	5.47726	2.05757e-106	1.1453e-103	NW_002477244.1	51418	53073	-	1656	AFLA_064330	GO:0005634;GO:0000981;GO:0008270;GO:0006357	-	-	euroNOG12908;opiNOG65330;opiNOG65760	S	sp|A1CLY6|CCSR_ASPCL Cytochalasin cluster regulator ccsR OS=Aspergillus clavatus (strain ATCC 1007 / CBS 513.65 / DSM 816 / NCTC 3887 / NRRL 1) GN=ccsR PE=3 SV=2	gi|238497516|ref|XP_002379993.1| conserved hypothetical protein [Aspergillus flavus NRRL3357] &gt;gi|220693267|gb|EED49612.1| conserved hypothetical protein [Aspergillus flavus NRRL3357]
gene-AFLA_011700	7223.02	681.741	13764.3	20.1899	4.33557	3.06854e-106	1.6397e-103	NW_002477251.1	1123007	1124268	-	1194	AFLA_011700	GO:0016021	-	PF10342	opiNOG63687	R	sp|D4AQH0|A6477_ARTBC Probable cell wall protein ARB_06477 OS=Arthroderma benhamiae (strain ATCC MYA-4681 / CBS 112371) GN=ARB_06477 PE=1 SV=1	gi|238508443|ref|XP_002385415.1| GPI anchored protein, putative [Aspergillus flavus NRRL3357] &gt;gi|317157942|ref|XP_001826671.2| GPI anchored protein [Aspergillus oryzae RIB40] &gt;gi|220688934|gb|EED45286.1| GPI anchored protein, putative [Aspergillus flavus NRRL3357] &gt;gi|391864436|gb|EIT73732.1| hypothetical protein Ao3042_10562 [Aspergillus oryzae 3.042] &gt;gi|635503438|gb|KDE75568.1| hy…
gene-AFLA_066690	485.665	15.4316	955.898	61.9441	5.9529	2.01154e-105	1.03354e-102	NW_002477244.1	650393	651371	-	903	AFLA_066690	GO:0006561;GO:0004735;GO:0055114	K00286	PF14748;PF03807	opiNOG27316;sordNOG12159;COG0345	E	sp|S0DLN5|APF3_GIBF5 Delta-1-pyrroline-5-carboxylate reductase apf3 OS=Gibberella fujikuroi (strain CBS 195.34 / IMI 58289 / NRRL A-6831) GN=apf3 PE=1 SV=1	gi|238497986|ref|XP_002380228.1| pyrroline-5-carboxylate reductase, putative [Aspergillus flavus NRRL3357] &gt;gi|317141705|ref|XP_003189398.1| pyrroline-5-carboxylate reductase [Aspergillus oryzae RIB40] &gt;gi|220693502|gb|EED49847.1| pyrroline-5-carboxylate reductase, putative [Aspergillus flavus NRRL3357] &gt;gi|914756207|gb|KOC10372.1| putative pyrroline-5-carboxylate reductase [Aspergillus …
gene-AFLA_064280	1453.06	110.698	2795.41	25.2525	4.65835	4.54385e-104	2.2482e-101	NW_002477244.1	42851	44016	+	1110	AFLA_064280	GO:0008168;GO:0032259	K20246	PF10017	opiNOG58123;COG4301	S	sp|Q4WD44|FMPB_ASPFU N-methyltransferas fmpB OS=Neosartorya fumigata (strain ATCC MYA-4609 / Af293 / CBS 101355 / FGSC A1100) GN=fmpB PE=2 SV=1	gi|238497506|ref|XP_002379988.1| N-methyltransferase, putative [Aspergillus flavus NRRL3357] &gt;gi|220693262|gb|EED49607.1| N-methyltransferase, putative [Aspergillus flavus NRRL3357]
gene-AFLA_059470	2994.35	274.667	5714.04	20.8035	4.37875	1.01518e-102	4.84349e-100	NW_002477242.1	1269191	1272058	-	2274	AFLA_059470	-	-	PF05057	NOG134926;opiNOG09815;opiNOG71094	S	sp|Q3U213|SRAC1_MOUSE Protein SERAC1 OS=Mus musculus GN=Serac1 PE=2 SV=1	gi|238494910|ref|XP_002378691.1| LipA and NB-ARC domain protein [Aspergillus flavus NRRL3357] &gt;gi|220695341|gb|EED51684.1| LipA and NB-ARC domain protein [Aspergillus flavus NRRL3357]
gene-AFLA_064320	3308.08	320.989	6295.17	19.6118	4.29365	2.1501e-100	9.90454e-98	NW_002477244.1	47758	50991	+	1533	AFLA_064320	GO:0006857;GO:0016491;GO:0016021;GO:0005215;GO:0055114	K03305	PF00854;PF03171	COG3104;COG3491	ER	sp|P32901|PTR2_YEAST Peptide transporter PTR2 OS=Saccharomyces cerevisiae (strain ATCC 204508 / S288c) GN=PTR2 PE=1 SV=2	gi|238497514|ref|XP_002379992.1| oligopeptide transporter, putative [Aspergillus flavus NRRL3357] &gt;gi|220693266|gb|EED49611.1| oligopeptide transporter, putative [Aspergillus flavus NRRL3357]
gene-AFLA_115900	521.571	23.8005	1019.34	42.8287	5.4205	1.50551e-98	6.70404e-96	NW_002477250.1	46159	47876	-	1575	AFLA_115900	GO:0016705;GO:0004497;GO:0020037;GO:0055114;GO:0005506;GO:0016021	-	PF00067	opiNOG20681;COG2124	Q	sp|B8NYW9|FLUA_ASPFN Cytochrome P450 monooxygenase AFLA_114810 OS=Aspergillus flavus (strain ATCC 200026 / FGSC A1120 / NRRL 3357 / JCM 12722 / SRRC 167) GN=AFLA_114810 PE=3 SV=1	gi|238506191|ref|XP_002384297.1| benzoate 4-monooxygenase cytochrome P450, putative [Aspergillus flavus NRRL3357] &gt;gi|220689010|gb|EED45361.1| benzoate 4-monooxygenase cytochrome P450, putative [Aspergillus flavus NRRL3357]
gene-AFLA_019340	369.422	6.7481	732.096	108.489	6.76141	5.85973e-98	2.52517e-95	NW_002477239.1	1775351	1776446	-	1038	AFLA_019340	GO:0051213;GO:0055114	-	PF05721	pleNOG06547	S	sp|P0DPA0|PAHX_DICDI Putative phytanoyl-CoA dioxygenase OS=Dictyostelium discoideum GN=DDB_G0349042 PE=3 SV=1	gi|169763510|ref|XP_001727655.1| hypothetical protein AOR_1_1180194 [Aspergillus oryzae RIB40] &gt;gi|238489433|ref|XP_002375954.1| conserved hypothetical protein [Aspergillus flavus NRRL3357] &gt;gi|83770683|dbj|BAE60816.1| unnamed protein product [Aspergillus oryzae RIB40] &gt;gi|220698342|gb|EED54682.1| conserved hypothetical protein [Aspergillus flavus NRRL3357] &gt;gi|391869727|gb|EIT78922.1…
gene-AFLA_021700	10011.8	1118.22	18905.4	16.9067	4.07952	1.75361e-97	7.32079e-95	NW_002477239.1	2432289	2433508	+	1161	AFLA_021700	GO:0008483	K00830	PF00266	opiNOG07591	E	sp|P43567|AGX1_YEAST Alanine--glyoxylate aminotransferase 1 OS=Saccharomyces cerevisiae (strain ATCC 204508 / S288c) GN=AGX1 PE=1 SV=1	gi|238489905|ref|XP_002376190.1| aminotransferase, class V, putative [Aspergillus flavus NRRL3357] &gt;gi|317137650|ref|XP_001727866.2| aminotransferase, class V [Aspergillus oryzae RIB40] &gt;gi|220698578|gb|EED54918.1| aminotransferase, class V, putative [Aspergillus flavus NRRL3357] &gt;gi|914761442|gb|KOC15257.1| putative aminotransferase, class V [Aspergillus flavus AF70]
gene-AFLA_099080	6343.18	710.418	11975.9	16.8576	4.07533	1.19797e-95	4.8496e-93	NW_002477249.1	505263	506295	+	690	AFLA_099080	GO:0016020	-	PF11807	opiNOG24202;eurotNOG12397;opiNOG48972	S	sp|A0A0U1LQF6|CCTO_TALIS Cyclochlorotine biosynthesis protein O OS=Talaromyces islandicus GN=cctO PE=3 SV=1	gi|238505104|ref|XP_002383781.1| conserved hypothetical protein [Aspergillus flavus NRRL3357] &gt;gi|220689895|gb|EED46245.1| conserved hypothetical protein [Aspergillus flavus NRRL3357]
gene-AFLA_064560	2887.04	315.942	5458.14	17.2758	4.11068	1.70433e-93	6.69651e-91	NW_002477244.1	101963	106889	-	4866	AFLA_064560	GO:0003824;GO:0008152	-	PF00550;PF00501;PF00668	opiNOG18779;NOG01415	QI	sp|Q2UPA9|ACLP_ASPOR Nonribosomal peptide synthetase aclP OS=Aspergillus oryzae (strain ATCC 42149 / RIB 40) GN=aclP PE=1 SV=1	gi|238497562|ref|XP_002380016.1| nonribosomal peptide synthase GliP-like, putative [Aspergillus flavus NRRL3357] &gt;gi|220693290|gb|EED49635.1| nonribosomal peptide synthase GliP-like, putative [Aspergillus flavus NRRL3357]
gene-AFLA_090690	16511.6	2083.01	30940.1	14.8535	3.89274	2.69925e-91	1.03027e-88	NW_002477245.1	399715	402188	-	2178	AFLA_090690	GO:0046872;GO:0004096;GO:0070301;GO:0020037;GO:0098869;GO:0005576;GO:0055114;GO:0042744	K03781	PF00199;PF06628	opiNOG10595;COG0753	P	sp|Q877A8|CATB_ASPOR Catalase B OS=Aspergillus oryzae (strain ATCC 42149 / RIB 40) GN=catB PE=2 SV=1	gi|238499309|ref|XP_002380889.1| mycelial catalase Cat1 [Aspergillus flavus NRRL3357] &gt;gi|220692642|gb|EED48988.1| mycelial catalase Cat1 [Aspergillus flavus NRRL3357]
gene-AFLA_112010	9924.15	152.613	19695.7	129.056	7.01185	5.5047e-90	2.0427e-87	NW_002477240.1	2070098	2071414	+	1317	AFLA_112010	GO:0006520;GO:0030170	K17989	PF00291	COG1171;opiNOG05218	E	sp|B5VKE8|SDHL_YEAS6 L-serine dehydratase OS=Saccharomyces cerevisiae (strain AWRI1631) GN=SDL1 PE=3 SV=1	gi|238491666|ref|XP_002377070.1| L-serine dehydratase, putative [Aspergillus flavus NRRL3357] &gt;gi|220697483|gb|EED53824.1| L-serine dehydratase, putative [Aspergillus flavus NRRL3357] &gt;gi|768702446|gb|KJJ29516.1| putative L-serine dehydratase [Aspergillus flavus AF70]
gene-AFLA_003700	12906.2	1656.08	24156.4	14.5865	3.86656	6.31212e-90	2.27902e-87	NW_002477247.1	873931	875537	-	1503	AFLA_003700	GO:0016491;GO:0010181;GO:0055114;GO:0020037;GO:0046872	K00101	PF01070;PF00173	COG5274;opiNOG03129	CI	sp|P09437|CYB2_WICAO Cytochrome b2, mitochondrial OS=Wickerhamomyces anomalus GN=CYB2 PE=1 SV=2	gi|238502675|ref|XP_002382571.1| mitochondrial cytochrome b2, putative [Aspergillus flavus NRRL3357] &gt;gi|317148047|ref|XP_001822466.2| cytochrome b2 [Aspergillus oryzae RIB40] &gt;gi|220691381|gb|EED47729.1| mitochondrial cytochrome b2, putative [Aspergillus flavus NRRL3357] &gt;gi|391867933|gb|EIT77171.1| glycolate oxidase [Aspergillus oryzae 3.042] &gt;gi|635506743|gb|KDE78777.1| glycolate o…
gene-AFLA_124930	648.576	48.3276	1248.82	25.8408	4.69158	1.56823e-89	5.51315e-87	NW_002477246.1	450420	452773	-	2004	AFLA_124930	GO:0004497;GO:0055114	-	PF13738	sorNOG03606;opiNOG24270;COG2072	PQ	sp|Q9FVQ0|YUC10_ARATH Probable indole-3-pyruvate monooxygenase YUCCA10 OS=Arabidopsis thaliana GN=YUC10 PE=2 SV=1	gi|238500904|ref|XP_002381686.1| monooxygenase, putative [Aspergillus flavus NRRL3357] &gt;gi|220691923|gb|EED48270.1| monooxygenase, putative [Aspergillus flavus NRRL3357]
gene-AFLA_062550	56735	105793	7676.72	0.0725634	-3.78461	5.51783e-88	1.89007e-85	NW_002477242.1	2091875	2093251	+	1377	AFLA_062550	GO:0008654;GO:0004609	K01613	PF02666;PF12588	opiNOG07917;COG0688	I	sp|P0DPA6|PSID_PSICU L-tryptophan decarboxylase psiD OS=Psilocybe cubensis GN=psiD PE=1 SV=1	gi|238495526|ref|XP_002378999.1| phosphatidylserine decarboxylase, putative [Aspergillus flavus NRRL3357] &gt;gi|220695649|gb|EED51992.1| phosphatidylserine decarboxylase, putative [Aspergillus flavus NRRL3357]
gene-AFLA_061050	926.953	85.5153	1768.39	20.6792	4.37011	6.53155e-88	2.18137e-85	NW_002477242.1	1673495	1674978	-	1428	AFLA_061050	-	-	-	eurotNOG11160	S	-	gi|238495226|ref|XP_002378849.1| conserved hypothetical protein [Aspergillus flavus NRRL3357] &gt;gi|220695499|gb|EED51842.1| conserved hypothetical protein [Aspergillus flavus NRRL3357]
gene-AFLA_104510	7619.77	1029.77	14209.8	13.799	3.78649	3.17208e-86	1.03356e-83	NW_002477240.1	93877	94819	+	882	AFLA_104510	GO:0008168;GO:0032259	-	PF08241	NOG204771;opiNOG37976	R	-	gi|238490172|ref|XP_002376323.1| methyltransferase family protein [Aspergillus flavus NRRL3357] &gt;gi|220696736|gb|EED53077.1| methyltransferase family protein [Aspergillus flavus NRRL3357]
gene-AFLA_029850	18646.7	964.689	36328.6	37.6584	5.2349	2.61535e-85	8.31869e-83	NW_002477238.1	1906953	1908031	+	1017	AFLA_029850	-	-	-	euroNOG07831;opiNOG40397;opiNOG54988	R	-	gi|238486514|ref|XP_002374495.1| cysteine-rich secreted protein [Aspergillus flavus NRRL3357] &gt;gi|220699374|gb|EED55713.1| cysteine-rich secreted protein [Aspergillus flavus NRRL3357] &gt;gi|914760725|gb|KOC14540.1| cysteine-rich secreted protein [Aspergillus flavus AF70]
gene-AFLA_041840	10530.4	1459.05	19601.7	13.4346	3.74788	4.98195e-85	1.54776e-82	NW_002477241.1	970387	973645	-	3195	AFLA_041840	GO:0016021;GO:0006546;GO:0055114;GO:0004375;GO:0016787	K00281	PF02347	opiNOG03107	E	sp|B2J427|GCSP_NOSP7 Glycine dehydrogenase (decarboxylating) OS=Nostoc punctiforme (strain ATCC 29133 / PCC 73102) GN=gcvP PE=3 SV=1	gi|238492819|ref|XP_002377646.1| glycine dehydrogenase [Aspergillus flavus NRRL3357] &gt;gi|220696140|gb|EED52482.1| glycine dehydrogenase [Aspergillus flavus NRRL3357] &gt;gi|391873755|gb|EIT82763.1| glycine dehydrogenase [Aspergillus oryzae 3.042] &gt;gi|635512735|gb|KDE84600.1| glycine dehydrogenase [Aspergillus oryzae 100-8] &gt;gi|914755345|gb|KOC09510.1| glycine dehydrogenase [Aspergillus f…
gene-AFLA_034170	691.901	1321.19	62.615	0.047393	-4.39918	7.35261e-85	2.23235e-82	NW_002477238.1	3088919	3090923	+	1551	AFLA_034170	GO:0004707;GO:0005622;GO:0000165;GO:0005524	K04371	PF00069	opiNOG00567	T	sp|Q00859|MAPK_FUSSO Mitogen-activated protein kinase OS=Fusarium solani subsp. pisi GN=MAPK PE=2 SV=1	gi|169770233|ref|XP_001819586.1| mitogen-activated protein kinase [Aspergillus oryzae RIB40] &gt;gi|238487378|ref|XP_002374927.1| MAP kinase FUS3/KSS1 [Aspergillus flavus NRRL3357] &gt;gi|317143622|ref|XP_003189522.1| mitogen-activated protein kinase [Aspergillus oryzae RIB40] &gt;gi|992076230|ref|XP_015401656.1| mitogen-activated protein kinase [Aspergillus nomius NRRL 13137] &gt;gi|83767445|dbj…
gene-AFLA_117120	1701.5	3256.27	146.732	0.0450613	-4.47197	3.21793e-84	9.55296e-82	NW_002477250.1	369925	370905	+	981	AFLA_117120	GO:0003824;GO:0008152	-	-	opiNOG26947;eurotNOG11342	S	-	gi|317158690|ref|XP_001827179.2| hypothetical protein AOR_1_244024 [Aspergillus oryzae RIB40]
gene-AFLA_075840	362.397	8.56692	716.228	83.6039	6.3855	3.98105e-83	1.15615e-80	NW_002477237.1	935340	937168	-	1770	AFLA_075840	GO:0016021	K00752	PF13632	opiNOG04581	M	sp|O35776|HYAS2_RAT Hyaluronan synthase 2 OS=Rattus norvegicus GN=Has2 PE=2 SV=1	gi|169765914|ref|XP_001817428.1| hyaluronan synthase [Aspergillus oryzae RIB40] &gt;gi|238482525|ref|XP_002372501.1| hyaluronan synthase, putative [Aspergillus flavus NRRL3357] &gt;gi|83765283|dbj|BAE55426.1| unnamed protein product [Aspergillus oryzae RIB40] &gt;gi|220700551|gb|EED56889.1| hyaluronan synthase, putative [Aspergillus flavus NRRL3357] &gt;gi|391868244|gb|EIT77462.1| chitin synthase…
gene-AFLA_020690	48660.6	3494.77	93826.4	26.8476	4.74672	9.57325e-83	2.72104e-80	NW_002477239.1	2145939	2148377	-	2334	AFLA_020690	GO:0019031	-	-	opiNOG50667;eurotNOG06247;NOG85754;opiNOG38224	RS	-	gi|238489703|ref|XP_002376089.1| extracellular serine-threonine rich protein [Aspergillus flavus NRRL3357] &gt;gi|317137509|ref|XP_003190067.1| GPI-anchored protein [Aspergillus oryzae RIB40] &gt;gi|220698477|gb|EED54817.1| extracellular serine-threonine rich protein [Aspergillus flavus NRRL3357] &gt;gi|391870258|gb|EIT79444.1| von Willebrand factor [Aspergillus oryzae 3.042] &gt;gi|635504947|gb|…
gene-AFLA_068600	6494.78	898.883	12090.7	13.4508	3.74962	1.10358e-82	3.07141e-80	NW_002477244.1	1175157	1176694	+	1302	AFLA_068600	GO:0072489;GO:0016021;GO:0005794;GO:0001403;GO:0015398;GO:0015200	K03320	PF00909	opiNOG01511	P	sp|Q9C0V1|AMT1_SCHPO Ammonium transporter 1 OS=Schizosaccharomyces pombe (strain 972 / ATCC 24843) GN=amt1 PE=3 SV=1	gi|238498368|ref|XP_002380419.1| ammonium transporter MepA [Aspergillus flavus NRRL3357] &gt;gi|220693693|gb|EED50038.1| ammonium transporter MepA [Aspergillus flavus NRRL3357]
gene-AFLA_066200	2985.07	409.692	5560.45	13.5723	3.76259	1.88274e-81	5.13298e-79	NW_002477244.1	508891	510981	-	1935	AFLA_066200	GO:0005634;GO:0000981;GO:0008270;GO:0006357	-	PF00172	opiNOG37869	S	-	gi|238497888|ref|XP_002380179.1| C6 finger domain protein, putative [Aspergillus flavus NRRL3357] &gt;gi|220693453|gb|EED49798.1| C6 finger domain protein, putative [Aspergillus flavus NRRL3357] &gt;gi|391868464|gb|EIT77679.1| C6 finger domain protein [Aspergillus oryzae 3.042] &gt;gi|635511093|gb|KDE83009.1| C6 finger domain protein [Aspergillus oryzae 100-8] &gt;gi|914762114|gb|KOC15929.1| C6 f…
gene-AFLA_121580	630.653	58.4676	1202.84	20.5727	4.36266	1.77194e-80	4.73427e-78	NW_002477250.1	1496865	1497827	+	912	AFLA_121580	GO:0055114;GO:0005506;GO:0016491;GO:0016021;GO:0006633	K07750	PF04116	COG3000	I	sp|Q9UUH4|MSMO_SCHPO Methylsterol monooxygenase OS=Schizosaccharomyces pombe (strain 972 / ATCC 24843) GN=erg25 PE=3 SV=1	gi|238507327|ref|XP_002384865.1| C-4 methyl sterol oxidase, putative [Aspergillus flavus NRRL3357] &gt;gi|220689578|gb|EED45929.1| C-4 methyl sterol oxidase, putative [Aspergillus flavus NRRL3357]
gene-AFLA_061070	1045.55	112.154	1978.95	17.6449	4.14118	2.68703e-80	7.03844e-78	NW_002477242.1	1677059	1678204	+	1146	AFLA_061070	GO:0055114;GO:0015936;GO:0004420;GO:0050662	-	PF00368	opiNOG35112	I	sp|Q58116|HMDH_METJA 3-hydroxy-3-methylglutaryl-coenzyme A reductase OS=Methanocaldococcus jannaschii (strain ATCC 43067 / DSM 2661 / JAL-1 / JCM 10045 / NBRC 100440) GN=hmgA PE=3 SV=1	gi|238495230|ref|XP_002378851.1| hmg-CoA reductase, putative [Aspergillus flavus NRRL3357] &gt;gi|220695501|gb|EED51844.1| hmg-CoA reductase, putative [Aspergillus flavus NRRL3357]
gene-AFLA_023480	2082.97	281.18	3884.76	13.8159	3.78826	3.91061e-80	1.00465e-77	NW_002477238.1	161121	162831	+	1650	AFLA_023480	GO:0004556;GO:0005509;GO:0016052	K01176	PF00128;PF09260	COG0366;opiNOG18738	G	sp|Q02905|AMYA_ASPAW Alpha-amylase A OS=Aspergillus awamori GN=amyA PE=3 SV=1	gi|238485242|ref|XP_002373859.1| alpha-amylase, putative [Aspergillus flavus NRRL3357] &gt;gi|220698738|gb|EED55077.1| alpha-amylase, putative [Aspergillus flavus NRRL3357]
gene-AFLA_066220	434.474	31.5934	837.355	26.5041	4.72814	1.71398e-79	4.32019e-77	NW_002477244.1	517588	519373	+	1527	AFLA_066220	GO:0016021;GO:0055085	K08192	PF07690	opiNOG02197;KOG2533	G	sp|O94491|YC7A_SCHPO Uncharacterized transporter C417.10 OS=Schizosaccharomyces pombe (strain 972 / ATCC 24843) GN=SPCC417.10 PE=3 SV=1	gi|238497892|ref|XP_002380181.1| allantoate permease, putative [Aspergillus flavus NRRL3357] &gt;gi|220693455|gb|EED49800.1| allantoate permease, putative [Aspergillus flavus NRRL3357] &gt;gi|391868412|gb|EIT77627.1| permease of the major facilitator superfamily [Aspergillus oryzae 3.042] &gt;gi|635511100|gb|KDE83016.1| permease of the major facilitator [Aspergillus oryzae 100-8]
gene-AFLA_087170	6653.24	346.568	12959.9	37.395	5.22477	2.05708e-79	5.08898e-77	NW_002477237.1	3988749	3991196	+	2385	AFLA_087170	-	-	-	NOG27020;euNOG01378;opiNOG23056	SR	-	gi|238484785|ref|XP_002373631.1| extracellular serine-rich protein, putative [Aspergillus flavus NRRL3357] &gt;gi|220701681|gb|EED58019.1| extracellular serine-rich protein, putative [Aspergillus flavus NRRL3357] &gt;gi|391870579|gb|EIT79759.1| extracellular serine-rich protein, putative [Aspergillus oryzae 3.042] &gt;gi|635507864|gb|KDE79861.1| extracellular serine-rich protein, putative [Asperg…
gene-AFLA_060690	1025.8	122.775	1928.82	15.7101	3.97362	6.026e-79	1.46366e-76	NW_002477242.1	1586494	1588261	+	1554	AFLA_060690	GO:0016712;GO:0055114;GO:0016021;GO:0016841;GO:0005506;GO:0005737;GO:0006559;GO:0020037	-	PF00067	COG2124;opiNOG08814	Q	sp|S0ARX1|FSDH_FUSHE Cytochrome P450 monooxygenase fsdH OS=Fusarium heterosporum GN=fsdH PE=3 SV=1	gi|238495154|ref|XP_002378813.1| cytochrome P450, putative [Aspergillus flavus NRRL3357] &gt;gi|220695463|gb|EED51806.1| cytochrome P450, putative [Aspergillus flavus NRRL3357]
gene-AFLA_124540	1979.71	3683.53	275.888	0.0748978	-3.73893	1.8971e-78	4.5256e-76	NW_002477246.1	357479	358614	-	1020	AFLA_124540	GO:0055114;GO:0003960;GO:0008270	-	PF08240;PF00107	COG0604;opiNOG56362	QC	sp|Q5AUY5|CIPB_EMENI Zinc-binding alcohol dehydrogenase domain-containing protein cipB OS=Emericella nidulans (strain FGSC A4 / ATCC 38163 / CBS 112.46 / NRRL 194 / M139) GN=cipB PE=1 SV=1	gi|238500826|ref|XP_002381647.1| alcohol dehydrogenase, putative [Aspergillus flavus NRRL3357] &gt;gi|220691884|gb|EED48231.1| alcohol dehydrogenase, putative [Aspergillus flavus NRRL3357]
gene-AFLA_064300	766.962	84.1942	1449.73	17.2189	4.10592	4.20267e-78	9.84974e-76	NW_002477244.1	45453	46964	-	1437	AFLA_064300	GO:0055114;GO:0016491	K00306	PF01266	COG0665;opiNOG55155	RE	sp|Q4WD43|FMPA_ASPFU Amino acid oxidase fmpA OS=Neosartorya fumigata (strain ATCC MYA-4609 / Af293 / CBS 101355 / FGSC A1100) GN=fmpA PE=2 SV=1	gi|238497510|ref|XP_002379990.1| fructosyl amino acid oxidase, putative [Aspergillus flavus NRRL3357] &gt;gi|220693264|gb|EED49609.1| fructosyl amino acid oxidase, putative [Aspergillus flavus NRRL3357]
gene-AFLA_064260	3223.39	482.08	5964.7	12.3728	3.6291	1.70598e-77	3.92933e-75	NW_002477244.1	38582	40510	-	1221	AFLA_064260	GO:0016021;GO:0005215;GO:0006810	K03305	PF00854	opiNOG04140;opiNOG52729;COG3104	EP	sp|Q9P380|PTR2_SCHPO Probable peptide transporter ptr2 OS=Schizosaccharomyces pombe (strain 972 / ATCC 24843) GN=ptr2 PE=1 SV=1	gi|238497502|ref|XP_002379986.1| oligopeptide transporter, putative [Aspergillus flavus NRRL3357] &gt;gi|220693260|gb|EED49605.1| oligopeptide transporter, putative [Aspergillus flavus NRRL3357]
gene-AFLA_117620	3393.38	514.558	6272.2	12.1895	3.60757	2.33147e-77	5.27899e-75	NW_002477250.1	489784	492734	-	1857	AFLA_117620	-	-	PF01823	eurotNOG06685;opiNOG49324;sordNOG13623;opiNOG53021;NOG164063	S	-	gi|238506535|ref|XP_002384469.1| conserved hypothetical protein [Aspergillus flavus NRRL3357] &gt;gi|220689182|gb|EED45533.1| conserved hypothetical protein [Aspergillus flavus NRRL3357]
gene-AFLA_059690	3532.13	6526.97	537.286	0.0823178	-3.60265	5.58332e-77	1.24313e-74	NW_002477242.1	1319788	1320312	+	525	AFLA_059690	GO:0055114;GO:0098869;GO:0051920	-	PF02627	COG2128;opiNOG32589;sorNOG02189	S	-	gi|238494954|ref|XP_002378713.1| conserved hypothetical protein [Aspergillus flavus NRRL3357] &gt;gi|317149376|ref|XP_003190310.1| hypothetical protein AOR_1_910114 [Aspergillus oryzae RIB40] &gt;gi|220695363|gb|EED51706.1| conserved hypothetical protein [Aspergillus flavus NRRL3357]
gene-AFLA_099070	46961.1	7780.07	86142.2	11.0722	3.46887	5.08516e-76	1.11365e-73	NW_002477249.1	503711	504206	-	435	AFLA_099070	-	-	-	-	-	-	gi|238505102|ref|XP_002383780.1| hypothetical protein AFLA_099070 [Aspergillus flavus NRRL3357] &gt;gi|220689894|gb|EED46244.1| hypothetical protein AFLA_099070 [Aspergillus flavus NRRL3357]
gene-AFLA_039210	635.843	67.0988	1204.59	17.9524	4.16611	9.00628e-76	1.94056e-73	NW_002477241.1	299786	301136	+	1239	AFLA_039210	GO:0016705;GO:0004497;GO:0020037;GO:0005506;GO:0055114	-	PF00067	pleNOG08371;COG2124;opiNOG52961	Q	sp|A0A084R1M6|ATR2_STAC4 Cytochrome P450 monooxygenase ATR2 OS=Stachybotrys chlorohalonata (strain IBT 40285) GN=ATR2 PE=3 SV=1	gi|238492293|ref|XP_002377383.1| cytochrome P450, putative [Aspergillus flavus NRRL3357] &gt;gi|220695877|gb|EED52219.1| cytochrome P450, putative [Aspergillus flavus NRRL3357]
gene-AFLA_060700	763.303	88.5266	1438.08	16.2446	4.02189	1.53396e-75	3.25272e-73	NW_002477242.1	1588821	1591089	+	2146	AFLA_060700	GO:0006559;GO:0005506;GO:0005737;GO:0020037;GO:0055114;GO:0016841;GO:0016705	K10775	PF00221	COG2986;opiNOG11262;sordNOG10614	EQ	sp|A0A0U1LSP0|CCTP_TALIS Phenylalanine aminomutase (L-beta-phenylalanine forming) OS=Talaromyces islandicus GN=cctP PE=3 SV=1	gi|238495156|ref|XP_002378814.1| phenylalanine ammonia-lyase, putative [Aspergillus flavus NRRL3357] &gt;gi|220695464|gb|EED51807.1| phenylalanine ammonia-lyase, putative [Aspergillus flavus NRRL3357]
gene-AFLA_008930	367.581	26.7409	708.421	26.4921	4.72749	8.46676e-75	1.7673e-72	NW_002477251.1	397608	399795	+	1566	AFLA_008930	GO:0003993;GO:0016311;GO:0046872	K01078	PF16656;PF00149	NOG129101;NOG01293;opiNOG03139;opiNOG13354;KOG1378	GR	sp|Q12546|PPA_ASPFI Acid phosphatase OS=Aspergillus ficuum GN=aphA PE=1 SV=1	gi|238507874|ref|XP_002385138.1| acid phosphatase AphA [Aspergillus flavus NRRL3357] &gt;gi|220688657|gb|EED45009.1| acid phosphatase AphA [Aspergillus flavus NRRL3357]
gene-AFLA_050590	11435.9	20968.5	1903.36	0.0907725	-3.4616	9.9977e-75	2.05476e-72	NW_002477248.1	773772	774258	+	375	AFLA_050590	-	-	-	opiNOG47113;eurotNOG07637	S	-	gi|238503908|ref|XP_002383186.1| conserved hypothetical protein [Aspergillus flavus NRRL3357] &gt;gi|317138404|ref|XP_001816883.2| hypothetical protein AOR_1_688184 [Aspergillus oryzae RIB40] &gt;gi|220690657|gb|EED47006.1| conserved hypothetical protein [Aspergillus flavus NRRL3357] &gt;gi|391863327|gb|EIT72638.1| hypothetical protein Ao3042_01067 [Aspergillus oryzae 3.042] &gt;gi|635505282|gb|K…
gene-AFLA_062860	6591.44	515.982	12666.9	24.5491	4.6176	1.04433e-74	2.11381e-72	NW_002477242.1	2170305	2177042	+	6738	AFLA_062860	GO:0016740;GO:0031177;GO:0008152	-	PF00698;PF02801;PF07993;PF00550;PF00109;PF16073	opiNOG52046;onyNOG06777;KOG1178	I	sp|A0A0K0MCJ4|CAZM_CHAGB Iterative polyketide synthase CazM OS=Chaetomium globosum (strain ATCC 6205 / CBS 148.51 / DSM 1962 / NBRC 6347 / NRRL 1970) GN=cazM PE=1 SV=1	gi|238495588|ref|XP_002379030.1| polyketide synthase, putative [Aspergillus flavus NRRL3357] &gt;gi|220695680|gb|EED52023.1| polyketide synthase, putative [Aspergillus flavus NRRL3357]
gene-AFLA_131830	1538.39	212.467	2864.31	13.4812	3.75287	1.84912e-74	3.68692e-72	NW_002477243.1	227713	229767	-	1797	AFLA_131830	GO:0016021;GO:0022891;GO:0055085;GO:0008643	-	PF00083	opiNOG00669	R	sp|Q92253|RCO3_NEUCR Probable glucose transporter rco-3 OS=Neurospora crassa (strain ATCC 24698 / 74-OR23-1A / CBS 708.71 / DSM 1257 / FGSC 987) GN=rco-3 PE=3 SV=2	gi|238495923|ref|XP_002379197.1| MFS monosaccharide transporter, putative [Aspergillus flavus NRRL3357] &gt;gi|220694077|gb|EED50421.1| MFS monosaccharide transporter, putative [Aspergillus flavus NRRL3357]
gene-AFLA_021330	420.728	35.539	805.918	22.677	4.50316	3.6569e-74	7.18419e-72	NW_002477239.1	2335347	2337268	+	1773	AFLA_021330	-	-	PF01636	opiNOG23391;opiNOG07339;onyNOG07128;opiNOG70460	R	sp|C4Y3M4|AIM9_CLAL4 Altered inheritance of mitochondria protein 9, mitochondrial OS=Clavispora lusitaniae (strain ATCC 42720) GN=AIM9 PE=3 SV=1	gi|238489831|ref|XP_002376153.1| conserved hypothetical protein [Aspergillus flavus NRRL3357] &gt;gi|220698541|gb|EED54881.1| conserved hypothetical protein [Aspergillus flavus NRRL3357]
gene-AFLA_016330	7783.43	14260.5	1306.35	0.0916062	-3.44841	6.34802e-74	1.22903e-71	NW_002477239.1	947262	948092	+	831	AFLA_016330	GO:0098869;GO:0016787;GO:0004601;GO:0016746	-	PF00561	opiNOG41072	R	sp|O31158|PRXC_PSEFL Non-heme chloroperoxidase OS=Pseudomonas fluorescens GN=cpo PE=1 SV=3	gi|238488831|ref|XP_002375653.1| alpha/beta fold family hydrolase, putative [Aspergillus flavus NRRL3357] &gt;gi|220698041|gb|EED54381.1| alpha/beta fold family hydrolase, putative [Aspergillus flavus NRRL3357] &gt;gi|391866610|gb|EIT75879.1| putative hydrolases or acyltransferase [Aspergillus oryzae 3.042] &gt;gi|635504197|gb|KDE76297.1| alpha/beta hydorlase superfamily protein [Aspergillus oryz…
gene-AFLA_105070	553.184	14.8895	1091.48	73.3052	6.19584	9.66548e-74	1.84459e-71	NW_002477240.1	245025	246792	-	1548	AFLA_105070	GO:0016021;GO:0005506;GO:0055114;GO:0020037;GO:0004497;GO:0016705	-	PF00067	opiNOG11857;COG2124	Q	sp|Q12612|TRI4_FUSSP Cytochrome P450 monooxygenase TRI4 OS=Fusarium sporotrichioides GN=TRI4 PE=1 SV=2	gi|238490284|ref|XP_002376379.1| cytochrome P450 oxygenase, putative [Aspergillus flavus NRRL3357] &gt;gi|220696792|gb|EED53133.1| cytochrome P450 oxygenase, putative [Aspergillus flavus NRRL3357]
gene-AFLA_023880	2375.02	97.7689	4652.28	47.5844	5.57242	1.03692e-73	1.95102e-71	NW_002477238.1	266844	269154	-	1902	AFLA_023880	GO:0005524	-	PF00012	opiNOG19904;sordNOG10347;opiNOG24251	SO	sp|Q8K0U4|HS12A_MOUSE Heat shock 70 kDa protein 12A OS=Mus musculus GN=Hspa12a PE=1 SV=1	gi|238485322|ref|XP_002373899.1| conserved hypothetical protein [Aspergillus flavus NRRL3357] &gt;gi|220698778|gb|EED55117.1| conserved hypothetical protein [Aspergillus flavus NRRL3357]
gene-AFLA_063400	9631.12	18054.5	1207.77	0.0668961	-3.90193	1.91175e-73	3.54709e-71	NW_002477242.1	2299006	2299475	+	366	AFLA_063400	-	-	PF00300	opiNOG31735	G	-	gi|238495696|ref|XP_002379084.1| hypothetical protein AFLA_063400 [Aspergillus flavus NRRL3357] &gt;gi|220695734|gb|EED52077.1| hypothetical protein AFLA_063400 [Aspergillus flavus NRRL3357]
gene-AFLA_039220	1708.05	255.888	3160.21	12.35	3.62644	2.57051e-73	4.70403e-71	NW_002477241.1	301377	303527	-	1689	AFLA_039220	GO:0016021;GO:0055114;GO:0005506;GO:0020037;GO:0016705;GO:0004497	-	PF00067	NOG128409;opiNOG51404;euNOG23787	QS	sp|A0A1B4XBH0|SDNE_SORAA Cytochrome P450 monooxygenase sdnE OS=Sordaria araneosa GN=sdnE PE=3 SV=1	gi|238492295|ref|XP_002377384.1| cytochrome P450, putative [Aspergillus flavus NRRL3357] &gt;gi|220695878|gb|EED52220.1| cytochrome P450, putative [Aspergillus flavus NRRL3357]
gene-AFLA_120660	1828.6	3377.63	279.577	0.0827733	-3.59469	3.303e-73	5.9628e-71	NW_002477250.1	1284518	1285101	-	534	AFLA_120660	-	-	-	NOG104885;opiNOG56412;pleNOG08937;opiNOG23821	S	-	gi|238507143|ref|XP_002384773.1| conserved hypothetical protein [Aspergillus flavus NRRL3357] &gt;gi|220689486|gb|EED45837.1| conserved hypothetical protein [Aspergillus flavus NRRL3357]
gene-AFLA_064550	2280.67	358.763	4202.57	11.714	3.55017	3.56072e-73	6.34236e-71	NW_002477244.1	100260	101660	+	1350	AFLA_064550	GO:0006508;GO:0046872;GO:0008237;GO:0016021;GO:0016805	K01273	PF01244	COG2355;opiNOG02037	EO	sp|Q2UPB0|ALCJ_ASPOR Dipeptidase aclJ OS=Aspergillus oryzae (strain ATCC 42149 / RIB 40) GN=aclJ PE=3 SV=1	gi|238497560|ref|XP_002380015.1| membrane dipeptidase GliJ-like, putative [Aspergillus flavus NRRL3357] &gt;gi|220693289|gb|EED49634.1| membrane dipeptidase GliJ-like, putative [Aspergillus flavus NRRL3357]
gene-AFLA_018790	10322.4	1763.44	18881.4	10.7072	3.4205	5.47056e-73	9.61596e-71	NW_002477239.1	1630942	1632682	-	1512	AFLA_018790	GO:0015707;GO:0015112;GO:0015113;GO:0015706;GO:0055085;GO:0016021	K02575	PF07690	COG2223;opiNOG17326	PR	sp|P22152|CRNA_EMENI Nitrate transporter OS=Emericella nidulans (strain FGSC A4 / ATCC 38163 / CBS 112.46 / NRRL 194 / M139) GN=crnA PE=2 SV=2	gi|238489323|ref|XP_002375899.1| nitrate transporter CrnA [Aspergillus flavus NRRL3357] &gt;gi|220698287|gb|EED54627.1| nitrate transporter CrnA [Aspergillus flavus NRRL3357]
gene-AFLA_055060	37918.9	6693.15	69144.7	10.3307	3.36886	8.80838e-73	1.5282e-70	NW_002477242.1	122260	123671	-	1159	AFLA_055060	GO:0016616;GO:0055114;GO:0051287	K00122	PF02826;PF00389	COG1052;opiNOG04791	C	sp|Q03134|FDH_EMENI Formate dehydrogenase OS=Emericella nidulans (strain FGSC A4 / ATCC 38163 / CBS 112.46 / NRRL 194 / M139) GN=aciA PE=2 SV=3	gi|238494028|ref|XP_002378250.1| NAD-dependent formate dehydrogenase AciA/Fdh [Aspergillus flavus NRRL3357] &gt;gi|317148823|ref|XP_003190245.1| formate dehydrogenase [Aspergillus oryzae RIB40] &gt;gi|220694900|gb|EED51243.1| NAD-dependent formate dehydrogenase AciA/Fdh [Aspergillus flavus NRRL3357] &gt;gi|391874277|gb|EIT83187.1| glyoxylate/hydroxypyruvate reductase [Aspergillus oryzae 3.042] &g…
gene-AFLA_058990	3552.76	586.154	6519.37	11.1223	3.47538	1.06971e-72	1.83209e-70	NW_002477242.1	1167141	1168868	+	1491	AFLA_058990	GO:0015837;GO:0055085;GO:0030476;GO:0005275;GO:0016021;GO:0005628	-	PF07690	sorNOG07517;opiNOG01789;COG0477	GR	sp|P38125|DTR1_YEAST Dityrosine transporter 1 OS=Saccharomyces cerevisiae (strain ATCC 204508 / S288c) GN=DTR1 PE=1 SV=1	gi|238494814|ref|XP_002378643.1| bicyclomycin resistance protein, putative [Aspergillus flavus NRRL3357] &gt;gi|220695293|gb|EED51636.1| bicyclomycin resistance protein, putative [Aspergillus flavus NRRL3357]
gene-AFLA_096490	667.201	1253.88	80.5213	0.0642177	-3.96089	4.22385e-72	7.14258e-70	NW_002477245.1	1957351	1960236	+	945	AFLA_096490	GO:0016021	-	-	eurotNOG09850	S	-	gi|238500467|ref|XP_002381468.1| conserved hypothetical protein [Aspergillus flavus NRRL3357] &gt;gi|220693221|gb|EED49567.1| conserved hypothetical protein [Aspergillus flavus NRRL3357]
gene-AFLA_069320	2995.28	177.007	5813.54	32.8435	5.03754	4.54959e-71	7.59724e-69	NW_002477244.1	1353107	1358412	-	4431	AFLA_069320	GO:0016021;GO:0005524;GO:0055085;GO:0042626	-	PF00005;PF00664	opiNOG11164;COG1132	QV	sp|Q8J2Q1|FUM19_GIBM7 ABC transporter FUM19 OS=Gibberella moniliformis (strain M3125 / FGSC 7600) GN=FUM19 PE=2 SV=1	gi|238498512|ref|XP_002380491.1| ABC multidrug transporter, putative [Aspergillus flavus NRRL3357] &gt;gi|220693765|gb|EED50110.1| ABC multidrug transporter, putative [Aspergillus flavus NRRL3357]
gene-AFLA_066710	527.439	57.5067	997.372	17.3436	4.11633	5.18101e-71	8.54483e-69	NW_002477244.1	653979	655109	-	963	AFLA_066710	GO:0046872;GO:0055114;GO:0016491	-	PF14226;PF03171	opiNOG23334;sordNOG11991;COG3491	QR	sp|Q7LL04|YQK1_SCHPO UPF0676 protein C1494.01 OS=Schizosaccharomyces pombe (strain 972 / ATCC 24843) GN=SPCC1494.01 PE=3 SV=2	gi|238497990|ref|XP_002380230.1| conserved hypothetical protein [Aspergillus flavus NRRL3357] &gt;gi|220693504|gb|EED49849.1| conserved hypothetical protein [Aspergillus flavus NRRL3357]
gene-AFLA_115910	271.307	15.8665	526.748	33.1989	5.05306	6.21544e-71	1.01259e-68	NW_002477250.1	48420	50124	+	1451	AFLA_115910	GO:0007155;GO:0016021;GO:0005886	-	-	opiNOG31851	S	-	gi|238506193|ref|XP_002384298.1| conserved hypothetical protein [Aspergillus flavus NRRL3357] &gt;gi|220689011|gb|EED45362.1| conserved hypothetical protein [Aspergillus flavus NRRL3357]
gene-AFLA_138990	187.97	4.70071	371.24	78.9753	6.30333	1.57596e-70	2.53653e-68	NW_002477243.1	2151200	2151559	+	255	AFLA_138990	GO:0016021	-	-	-	-	-	gi|238497349|ref|XP_002379910.1| hypothetical protein AFLA_138990 [Aspergillus flavus NRRL3357] &gt;gi|220694790|gb|EED51134.1| hypothetical protein AFLA_138990 [Aspergillus flavus NRRL3357]
gene-AFLA_034370	9154.75	16668	1641.51	0.0984827	-3.34399	1.79715e-70	2.85811e-68	NW_002477238.1	3131613	3131941	-	274	AFLA_034370	-	-	-	-	-	-	gi|238487418|ref|XP_002374947.1| hypothetical protein AFLA_034370 [Aspergillus flavus NRRL3357] &gt;gi|317143589|ref|XP_003189519.1| hypothetical protein AOR_1_652154 [Aspergillus oryzae RIB40] &gt;gi|220699826|gb|EED56165.1| hypothetical protein AFLA_034370 [Aspergillus flavus NRRL3357] &gt;gi|914757319|gb|KOC11427.1| hypothetical protein AFLA70_176g002661 [Aspergillus flavus AF70]
gene-AFLA_063030	4020.26	699.734	7340.78	10.4908	3.39105	2.00837e-70	3.15644e-68	NW_002477242.1	2215242	2220219	+	4308	AFLA_063030	GO:0042626;GO:0055085;GO:0016021;GO:0005524	-	PF00664;PF00005	opiNOG23846;COG1132	VQ	sp|Q8J2Q1|FUM19_GIBM7 ABC transporter FUM19 OS=Gibberella moniliformis (strain M3125 / FGSC 7600) GN=FUM19 PE=2 SV=1	gi|238495622|ref|XP_002379047.1| ATP-binding cassette transporter, putative [Aspergillus flavus NRRL3357] &gt;gi|220695697|gb|EED52040.1| ATP-binding cassette transporter, putative [Aspergillus flavus NRRL3357]
gene-AFLA_036440	8432.59	1511.44	15353.7	10.1584	3.3446	2.15254e-70	3.34369e-68	NW_002477238.1	3702311	3703864	+	1497	AFLA_036440	GO:0008483;GO:0009058;GO:0030170	K00814	PF00155	COG0436;opiNOG02234	E	sp|P52893|ALAM_YEAST Probable alanine aminotransferase, mitochondrial OS=Saccharomyces cerevisiae (strain ATCC 204508 / S288c) GN=ALT1 PE=1 SV=1	gi|238487832|ref|XP_002375154.1| alanine aminotransferase, putative [Aspergillus flavus NRRL3357] &gt;gi|220700033|gb|EED56372.1| alanine aminotransferase, putative [Aspergillus flavus NRRL3357] &gt;gi|391864062|gb|EIT73360.1| alanine aminotransferase [Aspergillus oryzae 3.042]
gene-AFLA_078420	34488.8	6492.56	62485.1	9.62412	3.26665	7.49497e-69	1.15087e-66	NW_002477237.1	1631080	1633180	-	1902	AFLA_078420	GO:0055114;GO:0000104	-	PF00173;PF00890	COG5274;opiNOG01148	CI	sp|O13755|OSM1_SCHPO Fumarate reductase OS=Schizosaccharomyces pombe (strain 972 / ATCC 24843) GN=osm1 PE=3 SV=1	gi|169766332|ref|XP_001817637.1| fumarate reductase [Aspergillus oryzae RIB40] &gt;gi|238483041|ref|XP_002372759.1| fumarate reductase Osm1, putative [Aspergillus flavus NRRL3357] &gt;gi|83765492|dbj|BAE55635.1| unnamed protein product [Aspergillus oryzae RIB40] &gt;gi|220700809|gb|EED57147.1| fumarate reductase Osm1, putative [Aspergillus flavus NRRL3357] &gt;gi|391864852|gb|EIT74146.1| fumarate…
gene-AFLA_107690	530.946	997.244	64.6471	0.0648258	-3.94729	1.85633e-68	2.81804e-66	NW_002477240.1	926182	929315	-	3024	AFLA_107690	-	-	-	sordNOG13206;opiNOG37117;opiNOG58531	SO	-	gi|238490806|ref|XP_002376640.1| hypothetical protein AFLA_107690 [Aspergillus flavus NRRL3357] &gt;gi|220697053|gb|EED53394.1| hypothetical protein AFLA_107690 [Aspergillus flavus NRRL3357]
gene-AFLA_016570	1379.58	221.725	2537.44	11.4441	3.51653	2.08557e-68	3.13046e-66	NW_002477239.1	1013776	1014935	+	971	AFLA_016570	GO:0016787	-	PF00561	euNOG43356;opiNOG34604	IR	sp|P34913|HYES_HUMAN Bifunctional epoxide hydrolase 2 OS=Homo sapiens GN=EPHX2 PE=1 SV=2	gi|238488879|ref|XP_002375677.1| epoxide hydrolase, putative [Aspergillus flavus NRRL3357] &gt;gi|220698065|gb|EED54405.1| epoxide hydrolase, putative [Aspergillus flavus NRRL3357]
gene-AFLA_000870	27451.1	49816.5	5085.67	0.102088	-3.29211	2.27942e-68	3.38342e-66	NW_002477247.1	108054	108381	-	264	AFLA_000870	-	-	-	-	-	-	gi|238502109|ref|XP_002382288.1| hypothetical protein AFLA_000870 [Aspergillus flavus NRRL3357] &gt;gi|317148653|ref|XP_003190221.1| hypothetical protein AOR_1_120124 [Aspergillus oryzae RIB40] &gt;gi|220691098|gb|EED47446.1| hypothetical protein AFLA_000870 [Aspergillus flavus NRRL3357] &gt;gi|914753788|gb|KOC07953.1| hypothetical protein AFLA70_418g000961 [Aspergillus flavus AF70]
gene-AFLA_059820	348.385	19.5747	677.195	34.5955	5.11251	3.7455e-68	5.49847e-66	NW_002477242.1	1352733	1353494	-	762	AFLA_059820	GO:0016829	-	PF14099	opiNOG51710;opiNOG53479	R	-	gi|238494980|ref|XP_002378726.1| conserved hypothetical protein [Aspergillus flavus NRRL3357] &gt;gi|220695376|gb|EED51719.1| conserved hypothetical protein [Aspergillus flavus NRRL3357] &gt;gi|391871590|gb|EIT80750.1| hypothetical protein Ao3042_03091 [Aspergillus oryzae 3.042] &gt;gi|635508875|gb|KDE80850.1| hypothetical protein AO1008_07060 [Aspergillus oryzae 100-8] &gt;gi|768707391|gb|KJJ339…
gene-AFLA_123310	1302.36	2393.73	210.998	0.0881462	-3.50396	1.12413e-67	1.63232e-65	NW_002477246.1	66635	67408	-	774	AFLA_123310	GO:0003725	-	PF01300	opiNOG17359	S	-	gi|391866926|gb|EIT76191.1| hypothetical protein Ao3042_07661 [Aspergillus oryzae 3.042] &gt;gi|635511038|gb|KDE82956.1| hypothetical protein AO1008_09446 [Aspergillus oryzae 100-8]
gene-AFLA_008880	376.28	4.80576	747.754	155.595	7.28166	5.85171e-67	8.4057e-65	NW_002477251.1	379358	380538	-	1131	AFLA_008880	GO:0055114;GO:0008270;GO:0016491	K18369	PF08240;PF00107	opiNOG20952;COG1063	QC	sp|Q0KDL6|ADH_CUPNH Alcohol dehydrogenase OS=Cupriavidus necator (strain ATCC 17699 / H16 / DSM 428 / Stanier 337) GN=adh PE=1 SV=1	gi|238507864|ref|XP_002385133.1| zinc-containing alcohol dehydrogenase, putative [Aspergillus flavus NRRL3357] &gt;gi|220688652|gb|EED45004.1| zinc-containing alcohol dehydrogenase, putative [Aspergillus flavus NRRL3357]
gene-AFLA_102410	22213	40114.2	4311.83	0.107489	-3.21774	1.05798e-66	1.50357e-64	NW_002477249.1	1379056	1379406	-	231	AFLA_102410	-	-	-	opiNOG43261	S	sp|G2TRL4|PRL65_SCHPO Uncharacterized protein prl65 OS=Schizosaccharomyces pombe (strain 972 / ATCC 24843) GN=prl65 PE=4 SV=1	gi|238505818|ref|XP_002384112.1| conserved hypothetical protein [Aspergillus flavus NRRL3357] &gt;gi|317151238|ref|XP_003190498.1| hypothetical protein AOR_1_300084 [Aspergillus oryzae RIB40] &gt;gi|220690226|gb|EED46576.1| conserved hypothetical protein [Aspergillus flavus NRRL3357] &gt;gi|914755442|gb|KOC09607.1| hypothetical protein AFLA70_1g009140 [Aspergillus flavus AF70]
gene-AFLA_047250	10055.2	18152.1	1958.27	0.107881	-3.21248	4.77497e-66	6.71462e-64	NW_002477241.1	2501928	2503360	+	978	AFLA_047250	GO:0019346;GO:0019343;GO:0007089;GO:0070814;GO:0004122;GO:0005739;GO:0006535	-	PF00106	KOG1208;opiNOG57647;opiNOG19433	Q	sp|Q6RVV4|TIC32_PEA Short-chain dehydrogenase TIC 32, chloroplastic OS=Pisum sativum GN=TIC32 PE=1 SV=1	gi|238493901|ref|XP_002378187.1| short chain dehydrogenase/reductase, putative [Aspergillus flavus NRRL3357] &gt;gi|220696681|gb|EED53023.1| short chain dehydrogenase/reductase, putative [Aspergillus flavus NRRL3357]
gene-AFLA_064250	956.855	150.411	1763.3	11.7232	3.5513	2.22711e-65	3.09916e-63	NW_002477244.1	36311	37102	+	672	AFLA_064250	GO:0071949;GO:0055114;GO:0004497	K03380	PF01494	COG0654;opiNOG55129;opiNOG06017	CHR	sp|Q4WD48|FMPF_ASPFU Aromatic hydroxylase fmpF OS=Neosartorya fumigata (strain ATCC MYA-4609 / Af293 / CBS 101355 / FGSC A1100) GN=fmpF PE=2 SV=1	gi|238497500|ref|XP_002379985.1| phenol 2-monooxygenase, putative [Aspergillus flavus NRRL3357] &gt;gi|220693259|gb|EED49604.1| phenol 2-monooxygenase, putative [Aspergillus flavus NRRL3357]
gene-AFLA_058980	8309.13	1642.83	14975.4	9.1156	3.18834	3.6856e-65	5.07586e-63	NW_002477242.1	1164831	1166651	-	1590	AFLA_058980	GO:0016021	-	PF11700	opiNOG07099	S	sp|Q5A6K2|ATG22_CANAL Autophagy-related protein 22 OS=Candida albicans (strain SC5314 / ATCC MYA-2876) GN=ATG22 PE=3 SV=2	gi|238494812|ref|XP_002378642.1| conserved hypothetical protein [Aspergillus flavus NRRL3357] &gt;gi|220695292|gb|EED51635.1| conserved hypothetical protein [Aspergillus flavus NRRL3357]
gene-AFLA_124370	605.928	1125.49	86.3699	0.07674	-3.70388	7.97504e-65	1.08713e-62	NW_002477246.1	305909	306948	-	193	AFLA_124370	-	-	-	-	-	-	gi|238500792|ref|XP_002381630.1| hypothetical protein AFLA_124370 [Aspergillus flavus NRRL3357] &gt;gi|220691867|gb|EED48214.1| hypothetical protein AFLA_124370 [Aspergillus flavus NRRL3357]
gene-AFLA_039130	6785.8	1337.71	12233.9	9.14537	3.19304	9.95621e-65	1.34349e-62	NW_002477241.1	276944	280537	+	3276	AFLA_039130	GO:0000160;GO:0000155;GO:0005622;GO:0016021;GO:0023014	K11231	PF00512;PF00072;PF02518	opiNOG04701;COG0642	T	sp|Q9P4U6|TCSB_EMENI Two-component system protein B OS=Emericella nidulans (strain FGSC A4 / ATCC 38163 / CBS 112.46 / NRRL 194 / M139) GN=tcsB PE=1 SV=2	gi|238492277|ref|XP_002377375.1| sensor histidine kinase/response regulator TcsB/Sln1, putative [Aspergillus flavus NRRL3357] &gt;gi|220695869|gb|EED52211.1| sensor histidine kinase/response regulator TcsB/Sln1, putative [Aspergillus flavus NRRL3357]
gene-AFLA_049390	37755.4	7673.99	67836.9	8.83985	3.14402	1.47474e-64	1.9701e-62	NW_002477248.1	417154	418937	+	1620	AFLA_049390	GO:0006097;GO:0004474;GO:0006099	K01638	PF01274	COG2225;opiNOG05534	C	sp|P28344|MASY_EMENI Malate synthase, glyoxysomal OS=Emericella nidulans (strain FGSC A4 / ATCC 38163 / CBS 112.46 / NRRL 194 / M139) GN=acuE PE=3 SV=3	gi|169765047|ref|XP_001816995.1| malate synthase, glyoxysomal [Aspergillus oryzae RIB40] &gt;gi|238503668|ref|XP_002383066.1| malate synthase AcuE [Aspergillus flavus NRRL3357] &gt;gi|83764849|dbj|BAE54993.1| unnamed protein product [Aspergillus oryzae RIB40] &gt;gi|220690537|gb|EED46886.1| malate synthase AcuE [Aspergillus flavus NRRL3357] &gt;gi|391863283|gb|EIT72594.1| malate synthase [Aspergi…
gene-AFLA_060080	3180.89	606.043	5755.74	9.49725	3.24751	1.94831e-64	2.57698e-62	NW_002477242.1	1426642	1432029	-	4413	AFLA_060080	GO:0016021;GO:0005524;GO:0042626;GO:0055085	-	PF00664;PF00005	opiNOG52108	Q	sp|Q8J2Q1|FUM19_GIBM7 ABC transporter FUM19 OS=Gibberella moniliformis (strain M3125 / FGSC 7600) GN=FUM19 PE=2 SV=1	gi|238495032|ref|XP_002378752.1| ABC transporter, putative [Aspergillus flavus NRRL3357] &gt;gi|220695402|gb|EED51745.1| ABC transporter, putative [Aspergillus flavus NRRL3357]
gene-AFLA_048440	49300	88539.9	10060	0.113621	-3.1377	3.11888e-64	4.06181e-62	NW_002477248.1	132549	132976	+	375	AFLA_048440	-	-	-	eurotNOG06721;euroNOG12694	S	-	gi|169765227|ref|XP_001817085.1| hypothetical protein AOR_1_1118184 [Aspergillus oryzae RIB40] &gt;gi|238503476|ref|XP_002382971.1| conserved hypothetical protein [Aspergillus flavus NRRL3357] &gt;gi|83764939|dbj|BAE55083.1| unnamed protein product [Aspergillus oryzae RIB40] &gt;gi|220690442|gb|EED46791.1| conserved hypothetical protein [Aspergillus flavus NRRL3357] &gt;gi|391863455|gb|EIT72766.1…
gene-AFLA_014530	3091.29	5587.41	595.181	0.106522	-3.23078	3.13172e-64	4.06181e-62	NW_002477239.1	443334	444644	+	1311	AFLA_014530	GO:0042602;GO:0020037;GO:0051409;GO:0071949;GO:0008941;GO:0055114;GO:0019825;GO:0005739	-	PF00042;PF00175	COG1018;opiNOG05259	C	sp|Q7WHW5|HMP_BORBR Flavohemoprotein OS=Bordetella bronchiseptica (strain ATCC BAA-588 / NCTC 13252 / RB50) GN=hmp PE=3 SV=1	gi|238488471|ref|XP_002375473.1| flavohemoprotein, putative [Aspergillus flavus NRRL3357] &gt;gi|220697861|gb|EED54201.1| flavohemoprotein, putative [Aspergillus flavus NRRL3357]
gene-AFLA_011220	3405.13	6149.99	660.266	0.107361	-3.21946	3.80471e-64	4.88722e-62	NW_002477251.1	1000213	1002044	-	1710	AFLA_011220	GO:0055114;GO:0050660;GO:0016614	-	PF00732;PF05199	COG2303;opiNOG10266	ER	sp|A1CFL2|PATE_ASPCL Dehydrogenase patE OS=Aspergillus clavatus (strain ATCC 1007 / CBS 513.65 / DSM 816 / NCTC 3887 / NRRL 1) GN=patE PE=1 SV=1	gi|238508343|ref|XP_002385367.1| glucose dehydrogenase, putative [Aspergillus flavus NRRL3357] &gt;gi|220688886|gb|EED45238.1| glucose dehydrogenase, putative [Aspergillus flavus NRRL3357]
gene-AFLA_102420	5855.88	10547.6	1164.19	0.110375	-3.17952	4.54691e-64	5.78496e-62	NW_002477249.1	1381701	1382052	-	291	AFLA_102420	GO:0016021	-	-	-	-	-	gi|238505820|ref|XP_002384113.1| hypothetical protein AFLA_102420 [Aspergillus flavus NRRL3357] &gt;gi|317151236|ref|XP_003190497.1| hypothetical protein AOR_1_298084 [Aspergillus oryzae RIB40] &gt;gi|220690227|gb|EED46577.1| hypothetical protein AFLA_102420 [Aspergillus flavus NRRL3357] &gt;gi|914755441|gb|KOC09606.1| hypothetical protein AFLA70_1g009130 [Aspergillus flavus AF70]
gene-AFLA_096030	392.474	43.7325	741.215	16.9488	4.08311	8.17213e-64	1.02992e-61	NW_002477245.1	1855938	1856755	+	705	AFLA_096030	GO:0015035;GO:0055114	-	PF01323	onyNOG04867;opiNOG48821;COG2761	QS	-	gi|238500375|ref|XP_002381422.1| conserved hypothetical protein [Aspergillus flavus NRRL3357] &gt;gi|220693175|gb|EED49521.1| conserved hypothetical protein [Aspergillus flavus NRRL3357]
gene-AFLA_064540	1029.19	172.293	1886.09	10.947	3.45247	1.2081e-63	1.50832e-61	NW_002477244.1	98411	100034	-	1527	AFLA_064540	GO:0016021;GO:0005506;GO:0055114;GO:0020037;GO:0004497;GO:0016705	-	PF00067	COG2124;opiNOG01232	Q	sp|Q2UPB1|ACLC_ASPOR Cytochrome P450 monooxygenase aclC OS=Aspergillus oryzae (strain ATCC 42149 / RIB 40) GN=aclC PE=3 SV=1	gi|238497558|ref|XP_002380014.1| cytochrome P450 oxidoreductase GliC [Aspergillus flavus NRRL3357] &gt;gi|220693288|gb|EED49633.1| cytochrome P450 oxidoreductase GliC [Aspergillus flavus NRRL3357]
gene-AFLA_009170	1209.02	212.151	2205.88	10.3977	3.3782	1.01712e-62	1.25812e-60	NW_002477251.1	462495	465804	-	3135	AFLA_009170	GO:0005789;GO:0004420;GO:0055114;GO:0015936;GO:0050661;GO:0016021;GO:0008299	K00021	PF13323;PF12349;PF00368	opiNOG05730;COG1257	I	sp|Q3S2U3|MOKG_MONPI 3-hydroxy-3-methylglutaryl coenzyme A reductase mokG OS=Monascus pilosus GN=mokG PE=1 SV=1	gi|238507922|ref|XP_002385162.1| HMG-CoA reductase, putative [Aspergillus flavus NRRL3357] &gt;gi|220688681|gb|EED45033.1| HMG-CoA reductase, putative [Aspergillus flavus NRRL3357]
gene-AFLA_119290	2294.95	443.812	4146.09	9.34199	3.22373	2.87456e-62	3.52306e-60	NW_002477250.1	943363	946843	-	3274	AFLA_119290	GO:0061615;GO:0046872;GO:0006002;GO:0005737;GO:0005524;GO:0003872	K00850	PF00365	opiNOG02563;COG0205	G	sp|Q9HGZ0|PFKA2_ASPOR ATP-dependent 6-phosphofructokinase 2 OS=Aspergillus oryzae (strain ATCC 42149 / RIB 40) GN=pfkB PE=2 SV=1	gi|238506871|ref|XP_002384637.1| phosphofructokinase, putative [Aspergillus flavus NRRL3357] &gt;gi|220689350|gb|EED45701.1| phosphofructokinase, putative [Aspergillus flavus NRRL3357]
gene-AFLA_030690	994.227	169.554	1818.9	10.7276	3.42325	3.09791e-62	3.76227e-60	NW_002477238.1	2142726	2144189	+	1464	AFLA_030690	GO:0016021	-	-	eurotNOG07349;NOG144013	S	-	gi|238486682|ref|XP_002374579.1| conserved hypothetical protein [Aspergillus flavus NRRL3357] &gt;gi|220699458|gb|EED55797.1| conserved hypothetical protein [Aspergillus flavus NRRL3357]
gene-AFLA_039490	2249.9	4061.76	438.041	0.107845	-3.21297	3.46924e-62	4.17527e-60	NW_002477241.1	369505	370077	-	573	AFLA_039490	GO:0016829;GO:0008270;GO:0016491;GO:0055114	-	PF08240;PF00107	COG0604;opiNOG63592;opiNOG79579	CR	sp|Q5HE19|ZDH1_STAAC Zinc-type alcohol dehydrogenase-like protein SACOL2177 OS=Staphylococcus aureus (strain COL) GN=SACOL2177 PE=3 SV=1	gi|238492349|ref|XP_002377411.1| alcohol dehydrogenase, putative [Aspergillus flavus NRRL3357] &gt;gi|220695905|gb|EED52247.1| alcohol dehydrogenase, putative [Aspergillus flavus NRRL3357]
gene-AFLA_077930	3281.66	6218.96	344.361	0.0553727	-4.17468	6.32851e-62	7.54845e-60	NW_002477237.1	1499578	1500238	-	509	AFLA_077930	-	-	-	eurotNOG12595;eurotNOG12307	S	-	gi|238482943|ref|XP_002372710.1| conserved hypothetical protein [Aspergillus flavus NRRL3357] &gt;gi|220700760|gb|EED57098.1| conserved hypothetical protein [Aspergillus flavus NRRL3357]
gene-AFLA_040140	11990	21435.3	2544.75	0.118718	-3.07439	1.15902e-61	1.37021e-59	NW_002477241.1	530049	531134	+	981	AFLA_040140	GO:0005215;GO:0016021;GO:0006810	K09885	PF00230	COG0580;opiNOG26696	G	sp|P0CD92|AQY1_YEASX Aquaporin-1 OS=Saccharomyces cerevisiae GN=AQY1 PE=2 SV=1	gi|238492479|ref|XP_002377476.1| aquaporin [Aspergillus flavus NRRL3357] &gt;gi|220695970|gb|EED52312.1| aquaporin [Aspergillus flavus NRRL3357]
gene-AFLA_039230	591.718	87.1472	1096.29	12.5797	3.65303	1.27965e-61	1.49955e-59	NW_002477241.1	303840	304924	+	891	AFLA_039230	-	-	PF00106	NOG141029;opiNOG44471	RQ	sp|A0A084R1K1|ATR7_STAC4 Short-chain dehydrogenase/reductase ATR7 OS=Stachybotrys chlorohalonata (strain IBT 40285) GN=ATR7 PE=3 SV=1	gi|238492297|ref|XP_002377385.1| short-chain dehydrogenase, putative [Aspergillus flavus NRRL3357] &gt;gi|220695879|gb|EED52221.1| short-chain dehydrogenase, putative [Aspergillus flavus NRRL3357]
gene-AFLA_077920	6604.16	11820.7	1387.61	0.117388	-3.09064	1.37039e-61	1.59192e-59	NW_002477237.1	1496683	1498484	-	1647	AFLA_077920	GO:0030170;GO:0006536;GO:0004351;GO:0016787	K01580	PF00282	COG0076	E	sp|Q42521|DCE1_ARATH Glutamate decarboxylase 1 OS=Arabidopsis thaliana GN=GAD1 PE=1 SV=2	gi|238482941|ref|XP_002372709.1| glutamate decarboxylase [Aspergillus flavus NRRL3357] &gt;gi|220700759|gb|EED57097.1| glutamate decarboxylase [Aspergillus flavus NRRL3357]
gene-AFLA_031910	4334.93	7769.01	900.851	0.115954	-3.10837	4.3423e-61	5.00076e-59	NW_002477238.1	2476382	2477953	+	1347	AFLA_031910	GO:0016310;GO:0008776;GO:0006085;GO:0000287;GO:0005622;GO:0005524;GO:0006082	K00925	PF00871	opiNOG08412	C	sp|Q5B3G6|ACKA_EMENI Probable acetate kinase OS=Emericella nidulans (strain FGSC A4 / ATCC 38163 / CBS 112.46 / NRRL 194 / M139) GN=AN4914 PE=3 SV=2	gi|238486926|ref|XP_002374701.1| acetate kinase, putative [Aspergillus flavus NRRL3357] &gt;gi|220699580|gb|EED55919.1| acetate kinase, putative [Aspergillus flavus NRRL3357]
gene-AFLA_086390	1193.78	2165.91	221.644	0.102333	-3.28866	7.02883e-61	8.02549e-59	NW_002477237.1	3777165	3778205	-	672	AFLA_086390	GO:0006102;GO:0051287;GO:0016021;GO:0004450;GO:0055114;GO:0000287	-	-	eurotNOG00888	S	-	gi|238484629|ref|XP_002373553.1| conserved hypothetical protein [Aspergillus flavus NRRL3357] &gt;gi|220701603|gb|EED57941.1| conserved hypothetical protein [Aspergillus flavus NRRL3357]
gene-AFLA_034830	562.62	83.3823	1041.86	12.495	3.64327	8.67122e-61	9.81685e-59	NW_002477238.1	3245204	3246118	-	915	AFLA_034830	GO:0016740;GO:0006541	-	-	COG0518;opiNOG26754	F	sp|Q09686|YA14_SCHPO Putative glutamine amidotransferase-like protein C13C5.04 OS=Schizosaccharomyces pombe (strain 972 / ATCC 24843) GN=SPAC13C5.04 PE=4 SV=1	gi|238487510|ref|XP_002374993.1| conserved hypothetical protein [Aspergillus flavus NRRL3357] &gt;gi|220699872|gb|EED56211.1| conserved hypothetical protein [Aspergillus flavus NRRL3357] &gt;gi|391864119|gb|EIT73417.1| hypothetical protein Ao3042_10638 [Aspergillus oryzae 3.042] &gt;gi|635506089|gb|KDE78137.1| hypothetical protein AO1008_04515 [Aspergillus oryzae 100-8]
gene-AFLA_018810	6377.69	1351.33	11404	8.43913	3.07709	9.42139e-61	1.05765e-58	NW_002477239.1	1639556	1642531	+	2607	AFLA_018810	GO:0050464;GO:0020037;GO:0030151;GO:0042128;GO:0055114;GO:0006809;GO:0043546	K10534	PF00174;PF00970;PF00175;PF03404;PF00173	opiNOG16111	C	sp|P36858|NIA_ASPNG Nitrate reductase [NADPH] OS=Aspergillus niger GN=niaD PE=3 SV=1	gi|238489327|ref|XP_002375901.1| nitrate reductase NiaD [Aspergillus flavus NRRL3357] &gt;gi|220698289|gb|EED54629.1| nitrate reductase NiaD [Aspergillus flavus NRRL3357]
gene-AFLA_072680	2330.08	462.683	4197.48	9.07203	3.18142	9.85048e-61	1.0966e-58	NW_002477237.1	136321	137175	+	231	AFLA_072680	-	-	-	-	-	-	gi|238481895|ref|XP_002372186.1| hypothetical protein AFLA_072680 [Aspergillus flavus NRRL3357] &gt;gi|220700236|gb|EED56574.1| hypothetical protein AFLA_072680 [Aspergillus flavus NRRL3357]
gene-AFLA_054020	1093.86	93.3081	2094.41	22.4462	4.4884	1.06742e-60	1.17849e-58	NW_002477248.1	1724775	1725608	-	834	AFLA_054020	GO:0016787	-	PF01674	COG1075	R	sp|P22088|LIP_BURCE Triacylglycerol lipase OS=Burkholderia cepacia GN=lip PE=1 SV=2	gi|169764215|ref|XP_001816579.1| hypothetical protein AOR_1_100184 [Aspergillus oryzae RIB40] &gt;gi|238504592|ref|XP_002383527.1| conserved hypothetical protein [Aspergillus flavus NRRL3357] &gt;gi|83764433|dbj|BAE54577.1| unnamed protein product [Aspergillus oryzae RIB40] &gt;gi|220690998|gb|EED47347.1| conserved hypothetical protein [Aspergillus flavus NRRL3357] &gt;gi|391873854|gb|EIT82858.1|…
gene-AFLA_135700	13073.5	2829.19	23317.7	8.24185	3.04297	1.12136e-60	1.22789e-58	NW_002477243.1	1271844	1272734	+	891	AFLA_135700	-	-	PF07249	opiNOG33293	R	sp|O60022|AL15_ASPFU Allergen Asp f 15 OS=Neosartorya fumigata (strain ATCC MYA-4609 / Af293 / CBS 101355 / FGSC A1100) GN=AFUA_2G12630 PE=1 SV=1	gi|238496695|ref|XP_002379583.1| allergenic cerato-platanin Asp F13 [Aspergillus flavus NRRL3357] &gt;gi|220694463|gb|EED50807.1| allergenic cerato-platanin Asp F13 [Aspergillus flavus NRRL3357]
gene-AFLA_075160	1043.04	188.598	1897.49	10.061	3.33071	2.12575e-60	2.29209e-58	NW_002477237.1	775328	775564	-	237	AFLA_075160	GO:0016021	-	-	opiNOG46276	S	-	gi|83765217|dbj|BAE55360.1| unnamed protein product [Aspergillus oryzae RIB40] &gt;gi|391864633|gb|EIT73928.1| hypothetical protein Ao3042_10092 [Aspergillus oryzae 3.042] &gt;gi|635514278|gb|KDE86033.1| hypothetical protein AO1008_00744 [Aspergillus oryzae 100-8]
gene-AFLA_054370	701.18	1286.63	115.729	0.0899474	-3.47477	2.12755e-60	2.29209e-58	NW_002477248.1	1823709	1824744	+	987	AFLA_054370	GO:0055114;GO:0016491	-	PF13561	opiNOG16720;opiNOG14516	Q	sp|P50166|ARDH_CANTR D-arabinitol 2-dehydrogenase [ribulose-forming] OS=Candida tropicalis GN=ARD PE=1 SV=1	gi|238504662|ref|XP_002383562.1| short-chain dehydrogenase, putative [Aspergillus flavus NRRL3357] &gt;gi|220691033|gb|EED47382.1| short-chain dehydrogenase, putative [Aspergillus flavus NRRL3357]
gene-AFLA_069100	2831.93	582.614	5081.25	8.72148	3.12457	3.21955e-60	3.4408e-58	NW_002477244.1	1297445	1299640	-	2133	AFLA_069100	GO:0043565;GO:0005634;GO:0006355	-	PF00046	opiNOG05961;opiNOG48159	K	-	gi|238498468|ref|XP_002380469.1| homeobox transcription factor, putative [Aspergillus flavus NRRL3357] &gt;gi|220693743|gb|EED50088.1| homeobox transcription factor, putative [Aspergillus flavus NRRL3357]
gene-AFLA_008670	428.783	798.767	58.7993	0.0736126	-3.7639	3.753e-60	3.97907e-58	NW_002477251.1	313672	314862	+	1191	AFLA_008670	-	-	-	opiNOG62491	S	-	gi|238507822|ref|XP_002385112.1| conserved hypothetical protein [Aspergillus flavus NRRL3357] &gt;gi|220688631|gb|EED44983.1| conserved hypothetical protein [Aspergillus flavus NRRL3357]
gene-AFLA_067200	1293.34	243.84	2342.83	9.60806	3.26425	4.34911e-60	4.57478e-58	NW_002477244.1	803472	807694	+	4170	AFLA_067200	GO:0055085;GO:0042626;GO:0005524;GO:0016021	-	PF00664;PF00005	COG1132	V	sp|Q8J2Q1|FUM19_GIBM7 ABC transporter FUM19 OS=Gibberella moniliformis (strain M3125 / FGSC 7600) GN=FUM19 PE=2 SV=1	gi|238498088|ref|XP_002380279.1| ABC multidrug transporter, putative [Aspergillus flavus NRRL3357] &gt;gi|220693553|gb|EED49898.1| ABC multidrug transporter, putative [Aspergillus flavus NRRL3357]
gene-AFLA_025520	14563.4	25955.5	3171.23	0.122179	-3.03293	4.88417e-60	5.09748e-58	NW_002477238.1	685372	685743	+	372	AFLA_025520	-	-	-	opiNOG47035	S	-	gi|238485650|ref|XP_002374063.1| conserved hypothetical protein [Aspergillus flavus NRRL3357] &gt;gi|317144748|ref|XP_001820347.2| hypothetical protein AOR_1_2246154 [Aspergillus oryzae RIB40] &gt;gi|220698942|gb|EED55281.1| conserved hypothetical protein [Aspergillus flavus NRRL3357] &gt;gi|391874721|gb|EIT83566.1| hypothetical protein Ao3042_05146 [Aspergillus oryzae 3.042] &gt;gi|635506061|gb|…
gene-AFLA_007470	5847.2	1245.08	10449.3	8.39251	3.0691	5.80155e-60	6.00797e-58	NW_002477251.1	29371	30781	+	1344	AFLA_007470	GO:0004497;GO:0016705;GO:0020037;GO:0005506;GO:0055114;GO:0016021	-	PF00067	opiNOG14450;opiNOG22305	Q	sp|Q50LE0|C85A3_SOLLC Cytochrome P450 85A3 OS=Solanum lycopersicum GN=CYP85A3 PE=2 SV=1	gi|238507584|ref|XP_002384993.1| cytochrome P450, putative [Aspergillus flavus NRRL3357] &gt;gi|220688512|gb|EED44864.1| cytochrome P450, putative [Aspergillus flavus NRRL3357]
gene-AFLA_105080	113.923	0.379209	227.467	599.844	9.22844	6.13713e-60	6.30661e-58	NW_002477240.1	247476	248492	+	963	AFLA_105080	-	-	-	sorNOG04985;NOG01119	S	sp|B2DBF0|PADC1_PHOAM Phyllocladan-16-alpha-ol synthase OS=Phomopsis amygdali GN=PaDC1 PE=1 SV=1	gi|238490286|ref|XP_002376380.1| terpene synthase family protein [Aspergillus flavus NRRL3357] &gt;gi|220696793|gb|EED53134.1| terpene synthase family protein [Aspergillus flavus NRRL3357]
gene-AFLA_064490	3316.82	699.44	5934.21	8.48423	3.08478	9.92895e-60	1.01253e-57	NW_002477244.1	91098	92168	+	864	AFLA_064490	GO:0005622	-	-	opiNOG19554	S	sp|Q2UPB6|ACLN_ASPOR Aspirochlorine biosynthesis protein N OS=Aspergillus oryzae (strain ATCC 42149 / RIB 40) GN=aclN PE=4 SV=1	gi|238497548|ref|XP_002380009.1| conserved hypothetical protein [Aspergillus flavus NRRL3357] &gt;gi|220693283|gb|EED49628.1| conserved hypothetical protein [Aspergillus flavus NRRL3357]
gene-AFLA_053390	3577.39	756.221	6398.57	8.46123	3.08087	1.22644e-59	1.24121e-57	NW_002477248.1	1576033	1577407	-	1053	AFLA_053390	GO:0016020;GO:0016787;GO:0005975;GO:0071944	K01199	-	NOG75412;opiNOG20134;COG5309	SG	sp|Q2UUZ1|EGLC_ASPOR Probable glucan endo-1,3-beta-glucosidase eglC OS=Aspergillus oryzae (strain ATCC 42149 / RIB 40) GN=eglC PE=3 SV=1	gi|238504466|ref|XP_002383464.1| GPI-anchored cell wall beta-1,3-endoglucanase EglC [Aspergillus flavus NRRL3357] &gt;gi|220690935|gb|EED47284.1| GPI-anchored cell wall beta-1,3-endoglucanase EglC [Aspergillus flavus NRRL3357]
gene-AFLA_104490	1877.89	3583.51	172.265	0.0480715	-4.37868	3.41566e-59	3.43081e-57	NW_002477240.1	89123	91325	+	1875	AFLA_104490	GO:0016787	-	PF09994	opiNOG09353	S	sp|P39992|YEC3_YEAST Uncharacterized protein YEL023C OS=Saccharomyces cerevisiae (strain ATCC 204508 / S288c) GN=YEL023C PE=4 SV=1	gi|238490168|ref|XP_002376321.1| conserved hypothetical protein [Aspergillus flavus NRRL3357] &gt;gi|220696734|gb|EED53075.1| conserved hypothetical protein [Aspergillus flavus NRRL3357]
gene-AFLA_010180	641.843	1177.06	106.629	0.0905899	-3.46451	5.94467e-59	5.92648e-57	NW_002477251.1	742521	743222	+	492	AFLA_010180	-	-	-	eurotNOG11894	S	-	gi|238508124|ref|XP_002385263.1| conserved hypothetical protein [Aspergillus flavus NRRL3357] &gt;gi|220688782|gb|EED45134.1| conserved hypothetical protein [Aspergillus flavus NRRL3357]
gene-AFLA_060660	2500.88	468.223	4533.54	9.68243	3.27537	1.14653e-58	1.13456e-56	NW_002477242.1	1580443	1582226	-	1617	AFLA_060660	GO:0003824;GO:0008152;GO:0016021	-	PF00501	opiNOG54519	I	sp|A0A0D2YG01|FUB8_FUSO4 Non-canonical non-ribosomal peptide synthetase FUB8 OS=Fusarium oxysporum f. sp. lycopersici (strain 4287 / CBS 123668 / FGSC 9935 / NRRL 34936) GN=FUB8 PE=1 SV=1	gi|238495148|ref|XP_002378810.1| AMP-binding enzyme, putative [Aspergillus flavus NRRL3357] &gt;gi|220695460|gb|EED51803.1| AMP-binding enzyme, putative [Aspergillus flavus NRRL3357] &gt;gi|391872590|gb|EIT81692.1| AMP-binding enzyme, putative [Aspergillus oryzae 3.042] &gt;gi|635508881|gb|KDE80856.1| AMP-binding enzyme, putative [Aspergillus oryzae 100-8] &gt;gi|914762855|gb|KOC16670.1| putative…
gene-AFLA_119210	5936.79	1306.82	10566.8	8.08588	3.01541	1.36683e-58	1.34261e-56	NW_002477250.1	919398	920414	+	1017	AFLA_119210	-	-	-	opiNOG44923;opiNOG57952;NOG90335;opiNOG34769	S	-	gi|169785931|ref|XP_001827426.1| hypothetical protein AOR_1_710024 [Aspergillus oryzae RIB40] &gt;gi|238506853|ref|XP_002384628.1| conserved hypothetical protein [Aspergillus flavus NRRL3357] &gt;gi|83776174|dbj|BAE66293.1| unnamed protein product [Aspergillus oryzae RIB40] &gt;gi|220689341|gb|EED45692.1| conserved hypothetical protein [Aspergillus flavus NRRL3357] &gt;gi|768706051|gb|KJJ32740.1|…
gene-AFLA_104810	1906.33	3417.89	394.779	0.115504	-3.11399	1.88268e-58	1.83582e-56	NW_002477240.1	174072	174920	+	849	AFLA_104810	-	-	PF00615	opiNOG63035;NOG58811	RS	-	gi|238490232|ref|XP_002376353.1| G-protein signaling regulator, putative [Aspergillus flavus NRRL3357] &gt;gi|220696766|gb|EED53107.1| G-protein signaling regulator, putative [Aspergillus flavus NRRL3357]
gene-AFLA_047140	4754.66	8467.92	1041.39	0.122981	-3.0235	2.17366e-58	2.1042e-56	NW_002477241.1	2456074	2456871	-	798	AFLA_047140	GO:0008152;GO:0019120	K01560	PF13419	opiNOG31594;COG1011	ER	-	gi|169784040|ref|XP_001826482.1| haloacid dehalogenase, type II [Aspergillus oryzae RIB40] &gt;gi|238493879|ref|XP_002378176.1| haloacid dehalogenase, type II [Aspergillus flavus NRRL3357] &gt;gi|83775226|dbj|BAE65349.1| unnamed protein product [Aspergillus oryzae RIB40] &gt;gi|220696670|gb|EED53012.1| haloacid dehalogenase, type II [Aspergillus flavus NRRL3357] &gt;gi|391868194|gb|EIT77413.1| pu…
gene-AFLA_064380	15258.6	3462.99	27054.1	7.81237	2.96576	2.46982e-58	2.37369e-56	NW_002477244.1	68974	70972	-	1789	AFLA_064380	GO:0016491;GO:0055114	-	PF04820	NOG12589;opiNOG06020	R	sp|Q2UPC7|ACLH_ASPOR Flavine halogenase aclH OS=Aspergillus oryzae (strain ATCC 42149 / RIB 40) GN=aclH PE=1 SV=1	gi|238497526|ref|XP_002379998.1| conserved hypothetical protein [Aspergillus flavus NRRL3357] &gt;gi|220693272|gb|EED49617.1| conserved hypothetical protein [Aspergillus flavus NRRL3357]
gene-AFLA_064400	2286.02	485.462	4086.58	8.41792	3.07346	5.09086e-58	4.85777e-56	NW_002477244.1	73235	75054	+	1476	AFLA_064400	GO:0005506;GO:0055114;GO:0016021;GO:0004497;GO:0016705;GO:0020037	-	PF00067	COG2124;opiNOG20272;opiNOG17522	Q	sp|Q2UPC4|ACLL_ASPOR Cytochrome P450 monooxygenase aclL OS=Aspergillus oryzae (strain ATCC 42149 / RIB 40) GN=aclL PE=3 SV=1	gi|238497530|ref|XP_002380000.1| benzoate 4-monooxygenase cytochrome P450, putative [Aspergillus flavus NRRL3357] &gt;gi|220693274|gb|EED49619.1| benzoate 4-monooxygenase cytochrome P450, putative [Aspergillus flavus NRRL3357]
gene-AFLA_019670	1651.38	337.562	2965.2	8.78415	3.1349	6.49741e-58	6.15595e-56	NW_002477239.1	1861346	1862365	-	966	AFLA_019670	GO:0008610;GO:0008168;GO:0032259	K00574	PF02353	opiNOG15338	R	sp|O53732|UFAA1_MYCTU Tuberculostearic acid methyltransferase UfaA1 OS=Mycobacterium tuberculosis (strain ATCC 25618 / H37Rv) GN=ufaA1 PE=1 SV=3	gi|238489499|ref|XP_002375987.1| methyltransferase, putative [Aspergillus flavus NRRL3357] &gt;gi|220698375|gb|EED54715.1| methyltransferase, putative [Aspergillus flavus NRRL3357]
gene-AFLA_039410	8861.05	2028.8	15693.3	7.73524	2.95145	3.28587e-57	3.09126e-55	NW_002477241.1	350558	351379	+	822	AFLA_039410	GO:0005576;GO:0009277;GO:0008289	-	PF12296	NOG145529	S	sp|Q8TG42|MP1_ASPFL Cell wall mannoprotein 1 OS=Aspergillus flavus GN=mp1 PE=2 SV=1	gi|238492333|ref|XP_002377403.1| cell wall serine-threonine-rich galactomannoprotein Mp1 [Aspergillus flavus NRRL3357] &gt;gi|74622310|sp|Q8TG42.1|MP1_ASPFL RecName: Full=Cell wall mannoprotein 1; Flags: Precursor &gt;gi|19716318|gb|AAL95714.1|AF461762_1 antigenic cell wall protein MP1 [Aspergillus flavus] &gt;gi|220695897|gb|EED52239.1| cell wall serine-threonine-rich galactomannoprotein Mp1 [As…
gene-AFLA_071910	1399.64	2602.95	196.337	0.0754286	-3.72874	4.15767e-57	3.88408e-55	NW_002477237.1	9225	10798	-	1452	AFLA_071910	GO:0016021;GO:0055085	-	PF07690	opiNOG03794;opiNOG20306	R	sp|Q08280|BSC6_YEAST Bypass of stop codon protein 6 OS=Saccharomyces cerevisiae (strain ATCC 204508 / S288c) GN=BSC6 PE=1 SV=1	gi|238481801|ref|XP_002372139.1| MFS tranporter, putative [Aspergillus flavus NRRL3357] &gt;gi|220700189|gb|EED56527.1| MFS tranporter, putative [Aspergillus flavus NRRL3357]
gene-AFLA_132230	1607.17	337.675	2876.66	8.51902	3.09069	2.56754e-56	2.38192e-54	NW_002477243.1	312322	313592	-	1023	AFLA_132230	GO:0055114;GO:0051287;GO:0016620	-	PF01118	opiNOG49381;eurotNOG08874	RS	sp|Q12177|YL056_YEAST Uncharacterized protein YLL056C OS=Saccharomyces cerevisiae (strain ATCC 204508 / S288c) GN=YLL056C PE=2 SV=1	gi|238496003|ref|XP_002379237.1| conserved hypothetical protein [Aspergillus flavus NRRL3357] &gt;gi|220694117|gb|EED50461.1| conserved hypothetical protein [Aspergillus flavus NRRL3357] &gt;gi|391873025|gb|EIT82100.1| hypothetical protein Ao3042_00736 [Aspergillus oryzae 3.042] &gt;gi|635507694|gb|KDE79699.1| hypothetical protein AO1008_05816 [Aspergillus oryzae 100-8]
gene-AFLA_004100	1215.81	245.588	2186.03	8.9012	3.154	3.38966e-56	3.12293e-54	NW_002477247.1	1009400	1010761	+	1242	AFLA_004100	-	-	PF00144	COG1680;opiNOG05062	VS	sp|Q9Y7D1|LOVD_ASPTE Acyltransferase LovD OS=Aspergillus terreus GN=lovD PE=1 SV=1	gi|238502755|ref|XP_002382611.1| transesterase (LovD), putative [Aspergillus flavus NRRL3357] &gt;gi|220691421|gb|EED47769.1| transesterase (LovD), putative [Aspergillus flavus NRRL3357]
gene-AFLA_124550	391.747	726.047	57.4476	0.0791237	-3.65975	4.54435e-56	4.15808e-54	NW_002477246.1	359597	361099	+	1503	AFLA_124550	GO:0016787	-	PF09994	COG3673;opiNOG09353	S	sp|P39992|YEC3_YEAST Uncharacterized protein YEL023C OS=Saccharomyces cerevisiae (strain ATCC 204508 / S288c) GN=YEL023C PE=4 SV=1	gi|238500828|ref|XP_002381648.1| conserved hypothetical protein [Aspergillus flavus NRRL3357] &gt;gi|220691885|gb|EED48232.1| conserved hypothetical protein [Aspergillus flavus NRRL3357]
gene-AFLA_010780	263.053	23.1358	502.97	21.74	4.44228	4.81206e-56	4.37309e-54	NW_002477251.1	895540	896526	-	987	AFLA_010780	-	-	-	opiNOG62674;opiNOG62729	SR	-	gi|238508249|ref|XP_002385323.1| conserved hypothetical protein [Aspergillus flavus NRRL3357] &gt;gi|220688842|gb|EED45194.1| conserved hypothetical protein [Aspergillus flavus NRRL3357] &gt;gi|768704949|gb|KJJ31755.1| hypothetical protein AFLA70_115g001590 [Aspergillus flavus AF70]
gene-AFLA_015180	9014.39	15923	2105.83	0.132251	-2.91865	5.37823e-56	4.85458e-54	NW_002477239.1	627273	627770	-	351	AFLA_015180	-	-	-	opiNOG45266;opiNOG73995	S	-	gi|238488601|ref|XP_002375538.1| conserved hypothetical protein [Aspergillus flavus NRRL3357] &gt;gi|317136789|ref|XP_003189981.1| hypothetical protein AOR_1_414194 [Aspergillus oryzae RIB40] &gt;gi|220697926|gb|EED54266.1| conserved hypothetical protein [Aspergillus flavus NRRL3357] &gt;gi|914762530|gb|KOC16345.1| hypothetical protein AFLA70_726g000241 [Aspergillus flavus AF70]
gene-AFLA_018510	739.726	1340.08	139.375	0.104006	-3.26527	1.7467e-55	1.56605e-53	NW_002477239.1	1545685	1546215	-	531	AFLA_018510	-	-	PF07883	opiNOG32983	S	-	gi|169763374|ref|XP_001727587.1| cupin domain protein [Aspergillus oryzae RIB40] &gt;gi|238489267|ref|XP_002375871.1| conserved hypothetical protein [Aspergillus flavus NRRL3357] &gt;gi|83770615|dbj|BAE60748.1| unnamed protein product [Aspergillus oryzae RIB40] &gt;gi|220698259|gb|EED54599.1| conserved hypothetical protein [Aspergillus flavus NRRL3357] &gt;gi|391869650|gb|EIT78845.1| cupin domain…
gene-AFLA_051180	1715.79	3058.9	372.689	0.121838	-3.03697	2.07563e-55	1.84856e-53	NW_002477248.1	932959	934305	+	1347	AFLA_051180	GO:0046677	-	PF05139	opiNOG22937;COG2312	R	sp|P9WLM0|Y2030_MYCTO Uncharacterized protein MT2089 OS=Mycobacterium tuberculosis (strain CDC 1551 / Oshkosh) GN=MT2089 PE=2 SV=1	gi|238504024|ref|XP_002383244.1| erythromycin esterase, putative [Aspergillus flavus NRRL3357] &gt;gi|220690715|gb|EED47064.1| erythromycin esterase, putative [Aspergillus flavus NRRL3357]
gene-AFLA_010800	1564.86	262.897	2866.82	10.9047	3.44688	2.91994e-55	2.58328e-53	NW_002477251.1	901366	902730	+	1128	AFLA_010800	GO:0016021	-	-	opiNOG07295;opiNOG57512;sordNOG14136	S	-	gi|238508254|ref|XP_002385325.1| conserved hypothetical protein [Aspergillus flavus NRRL3357] &gt;gi|220688844|gb|EED45196.1| conserved hypothetical protein [Aspergillus flavus NRRL3357]
gene-AFLA_118600	1884.66	3646.57	122.756	0.0336635	-4.89267	3.52267e-55	3.09601e-53	NW_002477250.1	758955	759375	+	321	AFLA_118600	-	-	-	eurotNOG13010	R	-	gi|238506731|ref|XP_002384567.1| conserved hypothetical protein [Aspergillus flavus NRRL3357] &gt;gi|317158887|ref|XP_001827375.2| hypothetical protein AOR_1_616024 [Aspergillus oryzae RIB40] &gt;gi|220689280|gb|EED45631.1| conserved hypothetical protein [Aspergillus flavus NRRL3357] &gt;gi|914764337|gb|KOC18146.1| hypothetical protein AFLA70_156g002161 [Aspergillus flavus AF70]
gene-AFLA_101000	579.294	100.319	1058.27	10.549	3.39904	4.34981e-55	3.79798e-53	NW_002477249.1	1027787	1029699	+	1722	AFLA_101000	GO:0046983;GO:0009086;GO:0008762;GO:0009097;GO:0050660;GO:0055114;GO:0050661;GO:0009088;GO:0006531;GO:0051287;GO:0003942;GO:0005737;GO:0004073;GO:0009089	K00102	PF01565;PF02913	COG0277;opiNOG04565	C	sp|Q12627|DLD1_KLULA D-lactate dehydrogenase [cytochrome], mitochondrial OS=Kluyveromyces lactis (strain ATCC 8585 / CBS 2359 / DSM 70799 / NBRC 1267 / NRRL Y-1140 / WM37) GN=DLD1 PE=3 SV=2	gi|169780376|ref|XP_001824652.1| D-lactate dehydrogenase (cytochrome) [Aspergillus oryzae RIB40] &gt;gi|238505498|ref|XP_002383972.1| oxidoreductase, FAD-binding [Aspergillus flavus NRRL3357] &gt;gi|83773392|dbj|BAE63519.1| unnamed protein product [Aspergillus oryzae RIB40] &gt;gi|220690086|gb|EED46436.1| oxidoreductase, FAD-binding [Aspergillus flavus NRRL3357] &gt;gi|391862998|gb|EIT72312.1| pr…
gene-AFLA_064480	3809.44	904.233	6714.66	7.42581	2.89255	4.66308e-54	4.04507e-52	NW_002477244.1	89773	90822	-	990	AFLA_064480	GO:0005506;GO:0055114;GO:0020037;GO:0016705;GO:0004497	-	PF07992	opiNOG29986	R	sp|E9RAH5|GLIT_ASPFU Thioredoxin reductase gliT OS=Neosartorya fumigata (strain ATCC MYA-4609 / Af293 / CBS 101355 / FGSC A1100) GN=gliT PE=1 SV=1	gi|238497546|ref|XP_002380008.1| conserved hypothetical protein [Aspergillus flavus NRRL3357] &gt;gi|220693282|gb|EED49627.1| conserved hypothetical protein [Aspergillus flavus NRRL3357]
gene-AFLA_001010	232.702	23.5016	441.902	18.8031	4.2329	5.72373e-54	4.93312e-52	NW_002477247.1	146207	148003	-	1325	AFLA_001010	GO:0005506;GO:0055114;GO:0004497;GO:0016705;GO:0020037	K15877	PF00067	COG2124;opiNOG08063	Q	sp|Q12599|NOR2_FUSLI Cytochrome P450 55A3 OS=Fusarium lichenicola GN=CYP55A3 PE=3 SV=1	gi|238502137|ref|XP_002382302.1| benzoate 4-monooxygenase cytochrome P450, putative [Aspergillus flavus NRRL3357] &gt;gi|220691112|gb|EED47460.1| benzoate 4-monooxygenase cytochrome P450, putative [Aspergillus flavus NRRL3357]
gene-AFLA_068360	9986.56	2437.39	17535.7	7.19446	2.84689	6.4123e-54	5.49114e-52	NW_002477244.1	1102449	1103023	-	513	AFLA_068360	-	-	-	-	-	-	gi|238498320|ref|XP_002380395.1| GPI anchored protein, putative [Aspergillus flavus NRRL3357] &gt;gi|220693669|gb|EED50014.1| GPI anchored protein, putative [Aspergillus flavus NRRL3357]
gene-AFLA_090180	145.781	6.96974	284.593	40.8326	5.35165	8.5675e-54	7.29002e-52	NW_002477245.1	297158	298048	-	891	AFLA_090180	GO:0016787	-	PF12146	opiNOG36309	R	-	gi|238499207|ref|XP_002380838.1| alpha/beta hydrolase, putative [Aspergillus flavus NRRL3357] &gt;gi|220692591|gb|EED48937.1| alpha/beta hydrolase, putative [Aspergillus flavus NRRL3357] &gt;gi|391870842|gb|EIT80012.1| alpha/beta hydrolase, putative [Aspergillus oryzae 3.042] &gt;gi|635503187|gb|KDE75327.1| alpha/beta hydrolase, putative [Aspergillus oryzae 100-8]
gene-AFLA_056580	565.663	101.243	1030.08	10.1744	3.34687	1.22124e-53	1.03257e-51	NW_002477242.1	530701	531459	-	759	AFLA_056580	-	-	-	opiNOG50464	S	-	gi|169777205|ref|XP_001823068.1| hypothetical protein AOR_1_366114 [Aspergillus oryzae RIB40] &gt;gi|238494332|ref|XP_002378402.1| conserved hypothetical protein [Aspergillus flavus NRRL3357] &gt;gi|83771805|dbj|BAE61935.1| unnamed protein product [Aspergillus oryzae RIB40] &gt;gi|220695052|gb|EED51395.1| conserved hypothetical protein [Aspergillus flavus NRRL3357] &gt;gi|391871583|gb|EIT80743.1|…
gene-AFLA_064470	1318.48	288.326	2348.64	8.14579	3.02606	1.60274e-53	1.3466e-51	NW_002477244.1	87729	89655	-	1593	AFLA_064470	GO:0016021;GO:0005506;GO:0055114;GO:0020037;GO:0016705;GO:0004497	-	PF00067	NOG124928;COG2124;opiNOG12414	UQ	sp|Q2UPB7|ACLB_ASPOR Cytochrome P450 monooxygenase aclB OS=Aspergillus oryzae (strain ATCC 42149 / RIB 40) GN=aclB PE=3 SV=1	gi|238497544|ref|XP_002380007.1| cytochrome P450, putative [Aspergillus flavus NRRL3357] &gt;gi|220693281|gb|EED49626.1| cytochrome P450, putative [Aspergillus flavus NRRL3357]
gene-AFLA_034200	17663.1	4405.26	30921	7.01909	2.81128	2.0908e-53	1.74569e-51	NW_002477238.1	3094587	3095442	-	732	AFLA_034200	GO:0008168;GO:0050662;GO:0032259	-	PF13489	opiNOG40931;opiNOG35807	RH	sp|O94628|YGE9_SCHPO Uncharacterized methyltransferase C1347.09 OS=Schizosaccharomyces pombe (strain 972 / ATCC 24843) GN=SPBC1347.09 PE=3 SV=1	gi|238487384|ref|XP_002374930.1| 2-heptaprenyl-1,4-naphthoquinone methyltransferase, putative [Aspergillus flavus NRRL3357] &gt;gi|220699809|gb|EED56148.1| 2-heptaprenyl-1,4-naphthoquinone methyltransferase, putative [Aspergillus flavus NRRL3357] &gt;gi|391867608|gb|EIT76854.1| 2-heptaprenyl-1,4-naphthoquinone methyltransferase, putative [Aspergillus oryzae 3.042] &gt;gi|635508268|gb|KDE80252.1| …
gene-AFLA_117640	5133.62	1249.58	9017.66	7.21653	2.8513	2.2913e-53	1.90121e-51	NW_002477250.1	495070	495929	+	724	AFLA_117640	-	-	PF12585	opiNOG43271	S	-	gi|238506539|ref|XP_002384471.1| CipC-like antibiotic stress responsive protein [Aspergillus flavus NRRL3357] &gt;gi|220689184|gb|EED45535.1| CipC-like antibiotic stress responsive protein [Aspergillus flavus NRRL3357] &gt;gi|391866516|gb|EIT75788.1| CipC-like antibiotic stress responsive protein [Aspergillus oryzae 3.042] &gt;gi|635509954|gb|KDE81900.1| CipC-like antibiotic stress responsive pro…
gene-AFLA_009870	766.66	1386.85	146.473	0.105616	-3.2431	2.76036e-53	2.27627e-51	NW_002477251.1	654087	654422	+	336	AFLA_009870	-	-	-	-	-	-	gi|391864481|gb|EIT73777.1| hypothetical protein Ao3042_10409 [Aspergillus oryzae 3.042] &gt;gi|635506510|gb|KDE78548.1| hypothetical protein AO1008_04834 [Aspergillus oryzae 100-8]
gene-AFLA_064440	3109.78	745.312	5474.26	7.34492	2.87675	5.36549e-53	4.3974e-51	NW_002477244.1	81563	83972	-	2134	AFLA_064440	GO:0055085;GO:0042626;GO:0016021;GO:0005524	-	PF00664;PF00005	COG5265;opiNOG02554	QV	sp|Q2UPC0|ACLQ_ASPOR ABC transporter aclQ OS=Aspergillus oryzae (strain ATCC 42149 / RIB 40) GN=aclQ PE=3 SV=1	gi|238497538|ref|XP_002380004.1| transport protein, putative [Aspergillus flavus NRRL3357] &gt;gi|220693278|gb|EED49623.1| transport protein, putative [Aspergillus flavus NRRL3357]
gene-AFLA_058950	665.89	128.607	1203.17	9.35543	3.2258	8.25409e-53	6.72356e-51	NW_002477242.1	1160150	1161828	-	1623	AFLA_058950	GO:0030476;GO:0008152;GO:0003824	-	PF05141	opiNOG02499	S	sp|P21623|DIT1_YEAST Spore wall maturation protein DIT1 OS=Saccharomyces cerevisiae (strain ATCC 204508 / S288c) GN=DIT1 PE=1 SV=2	gi|238494806|ref|XP_002378639.1| spore wall maturation protein DIT1, putative [Aspergillus flavus NRRL3357] &gt;gi|220695289|gb|EED51632.1| spore wall maturation protein DIT1, putative [Aspergillus flavus NRRL3357]
gene-AFLA_010550	561.555	5.8971	1117.21	189.451	7.56568	1.59805e-52	1.29384e-50	NW_002477251.1	810512	811536	-	873	AFLA_010550	GO:0019438;GO:0032259;GO:0019748;GO:0047146;GO:0008757	-	PF00891	opiNOG48586	R	sp|Q5AR57|ASQN_EMENI O-methyltransferase asqN OS=Emericella nidulans (strain FGSC A4 / ATCC 38163 / CBS 112.46 / NRRL 194 / M139) GN=asqN PE=3 SV=1	gi|238508198|ref|XP_002385300.1| O-methyltransferase family protein [Aspergillus flavus NRRL3357] &gt;gi|220688819|gb|EED45171.1| O-methyltransferase family protein [Aspergillus flavus NRRL3357]
gene-AFLA_096060	19837.1	5066.43	34607.9	6.83082	2.77206	2.81426e-52	2.2648e-50	NW_002477245.1	1864102	1865796	+	1695	AFLA_096060	GO:0016021;GO:0055085	-	PF07690	opiNOG15631;COG0477;opiNOG16915	RG	sp|Q2U5H8|KOJT_ASPOR Probable efflux pump kojT OS=Aspergillus oryzae (strain ATCC 42149 / RIB 40) GN=kojT PE=1 SV=1	gi|169779711|ref|XP_001824320.1| MFS transporter [Aspergillus oryzae RIB40] &gt;gi|238500381|ref|XP_002381425.1| conserved hypothetical protein [Aspergillus flavus NRRL3357] &gt;gi|83773059|dbj|BAE63187.1| unnamed protein product [Aspergillus oryzae RIB40] &gt;gi|220693178|gb|EED49524.1| conserved hypothetical protein [Aspergillus flavus NRRL3357] &gt;gi|914759048|gb|KOC12941.1| hypothetical prot…
gene-AFLA_064530	2445.45	585.84	4305.07	7.34854	2.87746	3.40665e-52	2.72511e-50	NW_002477244.1	97373	98280	+	741	AFLA_064530	GO:0032259;GO:0008171	-	PF00043	opiNOG49483;COG0625	O	sp|Q2UPB2|ACLG_ASPOR Glutathione S-transferase aclG OS=Aspergillus oryzae (strain ATCC 42149 / RIB 40) GN=aclG PE=3 SV=1	gi|238497556|ref|XP_002380013.1| glutathione S-transferase GliG-like, putative [Aspergillus flavus NRRL3357] &gt;gi|317141442|ref|XP_001818605.2| glutathione-S-transferase [Aspergillus oryzae RIB40] &gt;gi|220693287|gb|EED49632.1| glutathione S-transferase GliG-like, putative [Aspergillus flavus NRRL3357]
gene-AFLA_104480	316.442	586.342	46.541	0.0793751	-3.65517	3.63574e-52	2.89106e-50	NW_002477240.1	87989	88615	+	552	AFLA_104480	-	-	PF12311	opiNOG60088	S	-	gi|238490166|ref|XP_002376320.1| conserved hypothetical protein [Aspergillus flavus NRRL3357] &gt;gi|220696733|gb|EED53074.1| conserved hypothetical protein [Aspergillus flavus NRRL3357]
gene-AFLA_054050	2568.08	603.678	4532.48	7.50811	2.90845	4.53986e-52	3.58864e-50	NW_002477248.1	1735124	1739456	-	4260	AFLA_054050	GO:0042626;GO:0055085;GO:0016021;GO:0005524	-	PF00005;PF01061;PF06422	opiNOG13472	Q	sp|P41820|BFR1_SCHPO Brefeldin A resistance protein OS=Schizosaccharomyces pombe (strain 972 / ATCC 24843) GN=bfr1 PE=1 SV=1	gi|238504598|ref|XP_002383530.1| ABC multidrug transporter, putative [Aspergillus flavus NRRL3357] &gt;gi|220691001|gb|EED47350.1| ABC multidrug transporter, putative [Aspergillus flavus NRRL3357] &gt;gi|391873856|gb|EIT82860.1| pleiotropic drug resistance proteins (PDR1-15), ABC superfamily [Aspergillus oryzae 3.042] &gt;gi|635512463|gb|KDE84339.1| pleiotropic drug resistance protein [Aspergillu…
gene-AFLA_007430	1315.11	293.294	2336.93	7.96788	2.9942	4.90275e-52	3.8527e-50	NW_002477251.1	17859	19546	-	1572	AFLA_007430	GO:0016021;GO:0055114;GO:0005506;GO:0020037;GO:0004497;GO:0016705	-	PF00067	opiNOG28352	Q	-	gi|238507576|ref|XP_002384989.1| conserved hypothetical protein [Aspergillus flavus NRRL3357] &gt;gi|220688508|gb|EED44860.1| conserved hypothetical protein [Aspergillus flavus NRRL3357]
gene-AFLA_034670	974.175	161.162	1787.19	11.0894	3.47111	5.85814e-52	4.57654e-50	NW_002477238.1	3203332	3206197	-	2064	AFLA_034670	GO:0003950;GO:0006471	K10798	PF02877;PF00644;PF12738;PF05406	opiNOG01117;KOG1037	L	sp|Q9UGN5|PARP2_HUMAN Poly [ADP-ribose] polymerase 2 OS=Homo sapiens GN=PARP2 PE=1 SV=2	gi|238487478|ref|XP_002374977.1| poly(ADP)-ribose polymerase PARP, putative [Aspergillus flavus NRRL3357] &gt;gi|220699856|gb|EED56195.1| poly(ADP)-ribose polymerase PARP, putative [Aspergillus flavus NRRL3357]
gene-AFLA_044720	3249.22	798.433	5700.02	7.139	2.83572	1.27954e-51	9.93798e-50	NW_002477241.1	1754126	1755823	-	1548	AFLA_044720	GO:0055085;GO:0005215;GO:0016021	-	PF02133	COG1457;opiNOG12400	FS	sp|C8V329|FCY2_EMENI Purine-cytosine permease fcyB OS=Emericella nidulans (strain FGSC A4 / ATCC 38163 / CBS 112.46 / NRRL 194 / M139) GN=fcyB PE=1 SV=1	gi|169783570|ref|XP_001826247.1| purine-cytosine permease [Aspergillus oryzae RIB40] &gt;gi|238493395|ref|XP_002377934.1| purine-cytosine permease [Aspergillus flavus NRRL3357] &gt;gi|83774991|dbj|BAE65114.1| unnamed protein product [Aspergillus oryzae RIB40] &gt;gi|220696428|gb|EED52770.1| purine-cytosine permease [Aspergillus flavus NRRL3357]
gene-AFLA_039240	259.662	9.19247	510.132	55.4945	5.79427	1.40977e-51	1.08862e-49	NW_002477241.1	305695	306422	+	663	AFLA_039240	-	K14180	-	opiNOG29282;euroNOG12967	H	sp|Q9UR08|ARIS_ASPTE Aristolochene synthase OS=Aspergillus terreus GN=Ari1 PE=1 SV=1	gi|238492299|ref|XP_002377386.1| aristolochene synthase, putative [Aspergillus flavus NRRL3357] &gt;gi|220695880|gb|EED52222.1| aristolochene synthase, putative [Aspergillus flavus NRRL3357]
gene-AFLA_097370	8163.38	14254.3	2072.46	0.145392	-2.78198	1.77129e-51	1.35993e-49	NW_002477249.1	71253	71876	-	432	AFLA_097370	GO:0016021	-	PF12273	opiNOG46775;opiNOG43996	S	-	gi|238504759|ref|XP_002383610.1| conserved hypothetical protein [Aspergillus flavus NRRL3357] &gt;gi|317155175|ref|XP_001824969.2| hypothetical protein AOR_1_1202084 [Aspergillus oryzae RIB40] &gt;gi|220689724|gb|EED46074.1| conserved hypothetical protein [Aspergillus flavus NRRL3357] &gt;gi|391874630|gb|EIT83483.1| hypothetical protein Ao3042_08099 [Aspergillus oryzae 3.042] &gt;gi|635513501|gb|…
gene-AFLA_127950	859.225	183.404	1535.05	8.36978	3.06519	2.90607e-51	2.21841e-49	NW_002477246.1	1286403	1287230	-	828	AFLA_127950	GO:0016787	-	PF11790	opiNOG36578;NOG07638	RS	sp|Q09788|ASL1_SCHPO Alkali-sensitive linkage protein 1 OS=Schizosaccharomyces pombe (strain 972 / ATCC 24843) GN=asl1 PE=1 SV=1	gi|238501508|ref|XP_002381988.1| conserved hypothetical protein [Aspergillus flavus NRRL3357] &gt;gi|220692225|gb|EED48572.1| conserved hypothetical protein [Aspergillus flavus NRRL3357]
gene-AFLA_120670	392.241	717.592	66.889	0.0932131	-3.42332	5.35963e-51	4.06814e-49	NW_002477250.1	1285235	1285550	+	219	AFLA_120670	-	-	-	-	-	-	gi|238507145|ref|XP_002384774.1| hypothetical protein AFLA_120670 [Aspergillus flavus NRRL3357] &gt;gi|220689487|gb|EED45838.1| hypothetical protein AFLA_120670 [Aspergillus flavus NRRL3357]
gene-AFLA_007530	445.807	77.4302	814.183	10.5151	3.39439	5.53098e-51	4.17449e-49	NW_002477251.1	45621	46735	-	930	AFLA_007530	-	-	PF05368	opiNOG52502	Q	sp|E9F8M1|SWNN_METRA Oxidoreductase swnN OS=Metarhizium robertsii (strain ARSEF 23 / ATCC MYA-3075) GN=swnN PE=3 SV=1	gi|238507596|ref|XP_002384999.1| conserved hypothetical protein [Aspergillus flavus NRRL3357] &gt;gi|220688518|gb|EED44870.1| conserved hypothetical protein [Aspergillus flavus NRRL3357]
gene-AFLA_120190	1704.43	3003.2	405.657	0.135075	-2.88817	5.79989e-51	4.35285e-49	NW_002477250.1	1178148	1179827	-	1599	AFLA_120190	GO:0071949;GO:0016491;GO:0006631;GO:0055114;GO:0050151	K10254	PF06100	COG4716;opiNOG54237	S	sp|C7DLJ6|OLHYD_ELIME Oleate hydratase OS=Elizabethkingia meningoseptica GN=ohyA PE=1 SV=1	gi|238507049|ref|XP_002384726.1| 67 kDa myosin-cross-reactive antigen family protein [Aspergillus flavus NRRL3357] &gt;gi|220689439|gb|EED45790.1| 67 kDa myosin-cross-reactive antigen family protein [Aspergillus flavus NRRL3357]
gene-AFLA_080320	4471.26	1130.4	7812.12	6.91095	2.78888	6.44824e-51	4.81241e-49	NW_002477237.1	2175037	2176218	+	1182	AFLA_080320	GO:0016021	-	-	opiNOG45324;opiNOG30471	S	-	gi|238483421|ref|XP_002372949.1| conserved hypothetical protein [Aspergillus flavus NRRL3357] &gt;gi|220700999|gb|EED57337.1| conserved hypothetical protein [Aspergillus flavus NRRL3357]
gene-AFLA_019620	2160.77	527.401	3794.13	7.19402	2.8468	1.12487e-50	8.34842e-49	NW_002477239.1	1847383	1847903	+	465	AFLA_019620	-	-	-	eurotNOG07591	R	-	gi|238489489|ref|XP_002375982.1| conserved hypothetical protein [Aspergillus flavus NRRL3357] &gt;gi|220698370|gb|EED54710.1| conserved hypothetical protein [Aspergillus flavus NRRL3357] &gt;gi|914754400|gb|KOC08565.1| hypothetical protein AFLA70_43g003510 [Aspergillus flavus AF70]
gene-AFLA_094090	24601.2	45436.5	3765.94	0.0828837	-3.59277	1.21986e-50	9.00335e-49	NW_002477245.1	1364840	1365298	-	459	AFLA_094090	-	-	-	eurotNOG07651	S	-	gi|391870303|gb|EIT79488.1| hypothetical protein Ao3042_04131 [Aspergillus oryzae 3.042] &gt;gi|635503343|gb|KDE75477.1| hypothetical protein AO1008_11796 [Aspergillus oryzae 100-8]
gene-AFLA_010630	1485.24	2618.44	352.042	0.134447	-2.89489	1.54369e-50	1.13308e-48	NW_002477251.1	855974	859957	-	3984	AFLA_010630	GO:0042626;GO:0055085;GO:0016021;GO:0005524	-	PF00005;PF00664	COG1132;opiNOG11768	QV	sp|P36619|PMD1_SCHPO Leptomycin B resistance protein pmd1 OS=Schizosaccharomyces pombe (strain 972 / ATCC 24843) GN=pmd1 PE=3 SV=2	gi|238508216|ref|XP_002385308.1| ABC multidrug transporter SidT [Aspergillus flavus NRRL3357] &gt;gi|220688827|gb|EED45179.1| ABC multidrug transporter SidT [Aspergillus flavus NRRL3357]
gene-AFLA_047090	2438.36	605.242	4271.48	7.05748	2.81915	2.17785e-50	1.58983e-48	NW_002477241.1	2442384	2443117	+	612	AFLA_047090	-	-	-	eurotNOG12518;eurotNOG12750;opiNOG66411	R	-	gi|169784032|ref|XP_001826478.1| GPI anchored protein [Aspergillus oryzae RIB40] &gt;gi|238493869|ref|XP_002378171.1| GPI anchored protein, putative [Aspergillus flavus NRRL3357] &gt;gi|83775222|dbj|BAE65345.1| unnamed protein product [Aspergillus oryzae RIB40] &gt;gi|220696665|gb|EED53007.1| GPI anchored protein, putative [Aspergillus flavus NRRL3357] &gt;gi|391868201|gb|EIT77420.1| GPI anchored…
gene-AFLA_075100	15739.8	3385.85	28093.7	8.29739	3.05266	2.82515e-50	2.05115e-48	NW_002477237.1	756327	756710	-	384	AFLA_075100	GO:0072670;GO:0002949;GO:0004252;GO:0016747;GO:0005739;GO:0006508;GO:0004222	-	-	opiNOG08466;opiNOG62103	SO	-	gi|238482377|ref|XP_002372427.1| conserved hypothetical protein [Aspergillus flavus NRRL3357] &gt;gi|317139232|ref|XP_003189146.1| hypothetical protein AOR_1_486174 [Aspergillus oryzae RIB40] &gt;gi|220700477|gb|EED56815.1| conserved hypothetical protein [Aspergillus flavus NRRL3357] &gt;gi|914762213|gb|KOC16028.1| hypothetical protein AFLA70_18g005210 [Aspergillus flavus AF70]
gene-AFLA_016610	785.616	1401.35	169.886	0.121231	-3.04417	3.95314e-50	2.85459e-48	NW_002477239.1	1020309	1020908	+	600	AFLA_016610	-	-	-	eurotNOG07224	S	-	gi|169763040|ref|XP_001727420.1| hypothetical protein AOR_1_678194 [Aspergillus oryzae RIB40] &gt;gi|238488887|ref|XP_002375681.1| conserved hypothetical protein [Aspergillus flavus NRRL3357] &gt;gi|83770448|dbj|BAE60581.1| unnamed protein product [Aspergillus oryzae RIB40] &gt;gi|220698069|gb|EED54409.1| conserved hypothetical protein [Aspergillus flavus NRRL3357]
gene-AFLA_056440	1923.34	470.583	3376.1	7.17429	2.84284	4.41539e-50	3.17125e-48	NW_002477242.1	489527	490204	+	678	AFLA_056440	GO:0055085;GO:0016021	-	-	KOG0254;opiNOG56165	SR	-	gi|238494304|ref|XP_002378388.1| conserved hypothetical protein [Aspergillus flavus NRRL3357] &gt;gi|220695038|gb|EED51381.1| conserved hypothetical protein [Aspergillus flavus NRRL3357]
gene-AFLA_064450	2879.63	730.084	5029.18	6.8885	2.78419	5.39459e-50	3.85382e-48	NW_002477244.1	84795	86027	+	1176	AFLA_064450	GO:0008483;GO:0009058;GO:0016021;GO:0030170	-	PF00155	NOG72406;opiNOG25135	TS	sp|Q2UPB9|ACLI_ASPOR Probable aminotransferase aclI OS=Aspergillus oryzae (strain ATCC 42149 / RIB 40) GN=aclI PE=3 SV=1	gi|238497540|ref|XP_002380005.1| aminotransferase GliI-like, putative [Aspergillus flavus NRRL3357] &gt;gi|220693279|gb|EED49624.1| aminotransferase GliI-like, putative [Aspergillus flavus NRRL3357]
gene-AFLA_086210	1980.55	487.734	3473.37	7.12145	2.83217	6.41712e-50	4.55991e-48	NW_002477237.1	3734512	3736197	+	1254	AFLA_086210	GO:0033961;GO:0016746	K01253	PF06441	COG0596;opiNOG18671	R	sp|Q06816|HYEP_STIAD Putative epoxide hydrolase OS=Stigmatella aurantiaca (strain DW4/3-1) GN=STAUR_4299 PE=3 SV=2	gi|238484593|ref|XP_002373535.1| epoxide hydrolase, putative [Aspergillus flavus NRRL3357] &gt;gi|220701585|gb|EED57923.1| epoxide hydrolase, putative [Aspergillus flavus NRRL3357]
gene-AFLA_001300	2898.14	730.088	5066.2	6.93916	2.79476	6.70236e-50	4.7374e-48	NW_002477247.1	222384	223737	-	1047	AFLA_001300	GO:0016021;GO:0005215;GO:0006810	K03305	PF00854	opiNOG81711;opiNOG51261;COG3104	E	sp|Q9P380|PTR2_SCHPO Probable peptide transporter ptr2 OS=Schizosaccharomyces pombe (strain 972 / ATCC 24843) GN=ptr2 PE=1 SV=1	gi|238502195|ref|XP_002382331.1| oligopeptide transporter, putative [Aspergillus flavus NRRL3357] &gt;gi|220691141|gb|EED47489.1| oligopeptide transporter, putative [Aspergillus flavus NRRL3357]
gene-AFLA_113260	7500.23	1974.63	13025.8	6.59657	2.72172	7.96026e-50	5.5969e-48	NW_002477240.1	2423280	2424113	+	834	AFLA_113260	-	-	-	opiNOG44907;eurotNOG07287;euroNOG12765	R	sp|O42799|ALL7_ASPFU Allergen Asp f 7 OS=Neosartorya fumigata (strain ATCC MYA-4609 / Af293 / CBS 101355 / FGSC A1100) GN=AFUA_4G06670 PE=1 SV=2	gi|169773891|ref|XP_001821414.1| allergen Asp f 7 [Aspergillus oryzae RIB40] &gt;gi|238491916|ref|XP_002377195.1| allergen Asp F7 [Aspergillus flavus NRRL3357] &gt;gi|83769275|dbj|BAE59412.1| unnamed protein product [Aspergillus oryzae RIB40] &gt;gi|220697608|gb|EED53949.1| allergen Asp F7 [Aspergillus flavus NRRL3357] &gt;gi|391869099|gb|EIT78304.1| allergen Asp f 7 [Aspergillus oryzae 3.042] &g…
gene-AFLA_028420	2873.4	5021.32	725.491	0.144482	-2.79104	8.57561e-50	5.99799e-48	NW_002477238.1	1511796	1512195	+	255	AFLA_028420	GO:0005794;GO:0016021	-	-	-	-	-	gi|238486228|ref|XP_002374352.1| conserved hypothetical protein [Aspergillus flavus NRRL3357] &gt;gi|317144388|ref|XP_003189597.1| hypothetical protein AOR_1_1734154 [Aspergillus oryzae RIB40] &gt;gi|220699231|gb|EED55570.1| conserved hypothetical protein [Aspergillus flavus NRRL3357]
gene-AFLA_105740	2573.55	647.787	4499.3	6.94565	2.79611	9.18565e-50	6.3912e-48	NW_002477240.1	416415	417758	-	1344	AFLA_105740	GO:0055114;GO:0016491	K17218	PF07992	opiNOG01237;sordNOG10418	C	sp|O94284|HMT2_SCHPO Sulfide:quinone oxidoreductase, mitochondrial OS=Schizosaccharomyces pombe (strain 972 / ATCC 24843) GN=hmt2 PE=3 SV=1	gi|238490418|ref|XP_002376446.1| sulfide quinone reductase, putative [Aspergillus flavus NRRL3357] &gt;gi|220696859|gb|EED53200.1| sulfide quinone reductase, putative [Aspergillus flavus NRRL3357] &gt;gi|391865843|gb|EIT75122.1| sulfide,quinone oxidoreductase/flavo-binding protein [Aspergillus oryzae 3.042] &gt;gi|635504100|gb|KDE76206.1| sulfide:quinone oxidoreductase/flavo-binding protein [Aspe…
gene-AFLA_018800	15372.6	3856.95	26888.2	6.97137	2.80144	9.83738e-50	6.8092e-48	NW_002477239.1	1633988	1637511	-	3123	AFLA_018800	GO:0020037;GO:0008942;GO:0042128;GO:0051537;GO:0055114	K17877	PF03460;PF07992;PF13806;PF04324;PF01077	COG1251;opiNOG19155	C	sp|P22944|NIR_EMENI Nitrite reductase [NAD(P)H] OS=Emericella nidulans (strain FGSC A4 / ATCC 38163 / CBS 112.46 / NRRL 194 / M139) GN=niiA PE=3 SV=2	gi|238489325|ref|XP_002375900.1| nitrite reductase NiiA [Aspergillus flavus NRRL3357] &gt;gi|220698288|gb|EED54628.1| nitrite reductase NiiA [Aspergillus flavus NRRL3357]
gene-AFLA_136040	6283.61	1643.9	10923.3	6.64476	2.73222	1.05724e-49	7.28022e-48	NW_002477243.1	1377758	1382952	+	4941	AFLA_136040	GO:0016459;GO:0016758;GO:0003774;GO:0005524;GO:0003677;GO:0016021	K00698	PF00173;PF03142;PF08766;PF00063	opiNOG01437	M	sp|O13395|CHS6_USTMA Chitin synthase 6 OS=Ustilago maydis (strain 521 / FGSC 9021) GN=CHS6 PE=3 SV=2	gi|238496763|ref|XP_002379617.1| chitin synthase, putative [Aspergillus flavus NRRL3357] &gt;gi|220694497|gb|EED50841.1| chitin synthase, putative [Aspergillus flavus NRRL3357]
gene-AFLA_062460	43365.9	75115.5	11616.4	0.154647	-2.69295	1.15927e-49	7.9419e-48	NW_002477242.1	2068511	2069230	+	522	AFLA_062460	GO:0090002;GO:0035838;GO:0005886;GO:0032126;GO:0070941;GO:0016021;GO:0005794	-	PF01284	opiNOG45203	S	sp|Q12207|NCE2_YEAST Non-classical export protein 2 OS=Saccharomyces cerevisiae (strain ATCC 204508 / S288c) GN=NCE102 PE=1 SV=1	gi|238495508|ref|XP_002378990.1| non-classical export protein Nce102, putative [Aspergillus flavus NRRL3357] &gt;gi|317149675|ref|XP_001823582.2| non-classical export protein Nce2 [Aspergillus oryzae RIB40] &gt;gi|220695640|gb|EED51983.1| non-classical export protein Nce102, putative [Aspergillus flavus NRRL3357] &gt;gi|391872257|gb|EIT81391.1| non-classical export protein [Aspergillus oryzae 3.0…
gene-AFLA_014150	1237.86	2183.76	291.95	0.133691	-2.90302	1.2049e-49	8.2124e-48	NW_002477239.1	352565	353267	-	558	AFLA_014150	-	-	-	-	-	-	gi|238488395|ref|XP_002375435.1| conserved hypothetical protein [Aspergillus flavus NRRL3357] &gt;gi|220697823|gb|EED54163.1| conserved hypothetical protein [Aspergillus flavus NRRL3357]
gene-AFLA_059700	2058.04	3800.6	315.48	0.0830081	-3.5906	2.69646e-49	1.82853e-47	NW_002477242.1	1320887	1321636	+	750	AFLA_059700	GO:0016787	-	PF00753	COG0491	R	sp|O34409|YFLN_BACSU Probable metallo-hydrolase YflN OS=Bacillus subtilis (strain 168) GN=yflN PE=2 SV=1	gi|238494956|ref|XP_002378714.1| conserved hypothetical protein [Aspergillus flavus NRRL3357] &gt;gi|220695364|gb|EED51707.1| conserved hypothetical protein [Aspergillus flavus NRRL3357]
gene-AFLA_042900	2509.6	156.477	4862.72	31.0763	4.95774	4.00538e-49	2.70242e-47	NW_002477241.1	1239182	1240579	+	1340	AFLA_042900	-	-	-	-	-	-	gi|238493031|ref|XP_002377752.1| conserved hypothetical protein [Aspergillus flavus NRRL3357] &gt;gi|220696246|gb|EED52588.1| conserved hypothetical protein [Aspergillus flavus NRRL3357]
gene-AFLA_102270	216.354	405.745	26.9624	0.0664515	-3.91155	4.33112e-49	2.90751e-47	NW_002477249.1	1356146	1357548	-	1305	AFLA_102270	GO:0050660;GO:0016614;GO:0055114	-	PF08031;PF01565	opiNOG54644;COG0277	RC	sp|Q54H55|Y8969_DICDI FAD-linked oxidoreductase DDB_G0289697 OS=Dictyostelium discoideum GN=DDB_G0289697 PE=2 SV=1	gi|238505785|ref|XP_002384098.1| FAD binding oxidoreductase, putative [Aspergillus flavus NRRL3357] &gt;gi|220690212|gb|EED46562.1| FAD binding oxidoreductase, putative [Aspergillus flavus NRRL3357]
gene-AFLA_001360	1423.26	2511.94	334.577	0.133194	-2.90839	4.96568e-49	3.31683e-47	NW_002477247.1	237282	238006	+	624	AFLA_001360	GO:0016740	K04097	PF14497	KOG1695;opiNOG34107;opiNOG54621;fuNOG27187	O	sp|Q9N4X8|GSTPA_CAEEL Glutathione S-transferase P 10 OS=Caenorhabditis elegans GN=gst-10 PE=1 SV=3	gi|238502207|ref|XP_002382337.1| glutathione S-transferase, putative [Aspergillus flavus NRRL3357] &gt;gi|220691147|gb|EED47495.1| glutathione S-transferase, putative [Aspergillus flavus NRRL3357]
gene-AFLA_058890	1090.37	254.849	1925.88	7.55695	2.9178	5.39359e-49	3.58473e-47	NW_002477242.1	1149775	1151007	-	1134	AFLA_058890	GO:0055114;GO:0016491	-	PF01408	opiNOG23695	QG	sp|Q2UPA7|ACLE_ASPOR Dehydrogenase aclE OS=Aspergillus oryzae (strain ATCC 42149 / RIB 40) GN=aclE PE=3 SV=1	gi|238494794|ref|XP_002378633.1| oxidoreductase, putative [Aspergillus flavus NRRL3357] &gt;gi|220695283|gb|EED51626.1| oxidoreductase, putative [Aspergillus flavus NRRL3357]
gene-AFLA_064580	2934.1	759.771	5108.44	6.72366	2.74925	5.7462e-49	3.80017e-47	NW_002477244.1	109800	111018	+	1101	AFLA_064580	GO:0016491;GO:0055114	-	PF01408;PF02894	opiNOG34671;KOG2741	GQ	sp|Q2UPA7|ACLE_ASPOR Dehydrogenase aclE OS=Aspergillus oryzae (strain ATCC 42149 / RIB 40) GN=aclE PE=3 SV=1	gi|238497566|ref|XP_002380018.1| oxidoreductase, putative [Aspergillus flavus NRRL3357] &gt;gi|220693292|gb|EED49637.1| oxidoreductase, putative [Aspergillus flavus NRRL3357]
gene-AFLA_095350	1379.3	334.918	2423.68	7.23664	2.85532	6.32051e-49	4.15939e-47	NW_002477245.1	1679123	1680191	-	761	AFLA_095350	-	-	-	onyNOG07505;opiNOG45516	S	-	gi|238500241|ref|XP_002381355.1| conserved hypothetical protein [Aspergillus flavus NRRL3357] &gt;gi|317150723|ref|XP_001824249.2| hypothetical protein AOR_1_972094 [Aspergillus oryzae RIB40] &gt;gi|220693108|gb|EED49454.1| conserved hypothetical protein [Aspergillus flavus NRRL3357]
gene-AFLA_138590	6705.78	11714.3	1697.27	0.144889	-2.78698	7.76419e-49	5.0844e-47	NW_002477243.1	2050206	2050967	+	762	AFLA_138590	GO:0006541;GO:0008233;GO:0006508;GO:0016740	-	PF01965	opiNOG13785;COG0693	SR	sp|Q8XB78|HCHA_ECO57 Protein/nucleic acid deglycase HchA OS=Escherichia coli O157:H7 GN=hchA PE=3 SV=3	gi|238497269|ref|XP_002379870.1| ThiJ/PfpI family protein [Aspergillus flavus NRRL3357] &gt;gi|220694750|gb|EED51094.1| ThiJ/PfpI family protein [Aspergillus flavus NRRL3357]
gene-AFLA_053410	639.306	1164.51	114.105	0.0979854	-3.35129	8.87328e-49	5.78235e-47	NW_002477248.1	1582742	1583206	-	417	AFLA_053410	GO:1902600;GO:0015299;GO:0016021	-	-	opiNOG28087	P	-	gi|238504470|ref|XP_002383466.1| conserved hypothetical protein [Aspergillus flavus NRRL3357] &gt;gi|220690937|gb|EED47286.1| conserved hypothetical protein [Aspergillus flavus NRRL3357]
gene-AFLA_075930	494.832	916.977	72.6868	0.0792678	-3.65712	8.958e-49	5.80922e-47	NW_002477237.1	956405	957514	+	1110	AFLA_075930	GO:0015140;GO:0016021;GO:0071423	-	PF03595	COG1275	P	sp|P50537|MAE1_SCHPO Malic acid transport protein OS=Schizosaccharomyces pombe (strain 972 / ATCC 24843) GN=mae1 PE=1 SV=1	gi|238482543|ref|XP_002372510.1| C4-dicarboxylate transporter/malic acid transport protein, putative [Aspergillus flavus NRRL3357] &gt;gi|220700560|gb|EED56898.1| C4-dicarboxylate transporter/malic acid transport protein, putative [Aspergillus flavus NRRL3357]
gene-AFLA_107660	1182.9	2081.01	284.789	0.136851	-2.86932	1.48468e-48	9.5816e-47	NW_002477240.1	919156	922131	+	1020	AFLA_107660	GO:0046872;GO:0005524;GO:0008152;GO:0016874	K01900	PF08442;PF00549	opiNOG51003;COG0045	C	sp|Q9P567|SUCB_NEUCR Succinate--CoA ligase [ADP-forming] subunit beta, mitochondrial OS=Neurospora crassa (strain ATCC 24698 / 74-OR23-1A / CBS 708.71 / DSM 1257 / FGSC 987) GN=tca-9 PE=3 SV=1	gi|238490800|ref|XP_002376637.1| succinyl-CoA synthetase beta subunit, putative [Aspergillus flavus NRRL3357] &gt;gi|220697050|gb|EED53391.1| succinyl-CoA synthetase beta subunit, putative [Aspergillus flavus NRRL3357]
gene-AFLA_023760	428.693	80.0725	777.313	9.70762	3.27912	2.69244e-48	1.72924e-46	NW_002477238.1	238354	240588	-	2235	AFLA_023760	GO:0030246	-	PF12044	opiNOG12405	R	sp|P40483|YIK8_YEAST Putative zinc metalloproteinase YIL108W OS=Saccharomyces cerevisiae (strain ATCC 204508 / S288c) GN=YIL108W PE=1 SV=1	gi|238485298|ref|XP_002373887.1| conserved hypothetical protein [Aspergillus flavus NRRL3357] &gt;gi|220698766|gb|EED55105.1| conserved hypothetical protein [Aspergillus flavus NRRL3357]
gene-AFLA_015580	19312.7	33348.9	5276.56	0.158223	-2.65997	2.9342e-48	1.8755e-46	NW_002477239.1	746114	746914	-	801	AFLA_015580	GO:0005622	-	PF13561	opiNOG12282;COG1028	IQ	sp|P0C0Y5|MTDH_DAVTA Probable NADP-dependent mannitol dehydrogenase OS=Davidiella tassiana PE=1 SV=1	gi|169762856|ref|XP_001727328.1| L-xylulose reductase [Aspergillus oryzae RIB40] &gt;gi|238488681|ref|XP_002375578.1| sorbitol/xylulose reductase Sou1-like, putative [Aspergillus flavus NRRL3357] &gt;gi|83770356|dbj|BAE60489.1| unnamed protein product [Aspergillus oryzae RIB40] &gt;gi|220697966|gb|EED54306.1| sorbitol/xylulose reductase Sou1-like, putative [Aspergillus flavus NRRL3357] &gt;gi|391…
gene-AFLA_101240	1129.93	269.07	1990.79	7.39878	2.88729	3.0857e-48	1.96295e-46	NW_002477249.1	1087547	1089494	-	1836	AFLA_101240	GO:0004181;GO:0006508	K01293	PF01546;PF07687	opiNOG04243;COG0624	E	sp|P27614|CBPS_YEAST Carboxypeptidase S OS=Saccharomyces cerevisiae (strain ATCC 204508 / S288c) GN=CPS1 PE=1 SV=2	gi|238505550|ref|XP_002383996.1| vacuolar carboxypeptidase Cps1, putative [Aspergillus flavus NRRL3357] &gt;gi|220690110|gb|EED46460.1| vacuolar carboxypeptidase Cps1, putative [Aspergillus flavus NRRL3357]
gene-AFLA_131200	1861.39	473.092	3249.68	6.86902	2.7801	3.78445e-48	2.39005e-46	NW_002477243.1	40358	42162	-	1728	AFLA_131200	GO:0003723;GO:0000166	-	PF04146;PF00076	KOG1902;NOG57413;opiNOG20022	ATR	sp|B2RR83|YTDC2_MOUSE Probable ATP-dependent RNA helicase YTHDC2 OS=Mus musculus GN=Ythdc2 PE=1 SV=1	gi|238495797|ref|XP_002379134.1| YT521-B-like splicing factor, putative [Aspergillus flavus NRRL3357] &gt;gi|220694014|gb|EED50358.1| YT521-B-like splicing factor, putative [Aspergillus flavus NRRL3357]
gene-AFLA_060680	1158.38	131.083	2185.68	16.674	4.05953	3.79288e-48	2.39005e-46	NW_002477242.1	1584884	1586324	-	1380	AFLA_060680	GO:0050364;GO:0009820	-	PF11991	pleNOG09008;sorNOG08629;opiNOG27575	RS	sp|Q6Q874|SIRD_LEPMC 4-O-dimethylallyl-L-tyrosine synthase OS=Leptosphaeria maculans GN=sirD PE=1 SV=1	gi|238495152|ref|XP_002378812.1| dimethylallyl tryptophan synthase, putative [Aspergillus flavus NRRL3357] &gt;gi|220695462|gb|EED51805.1| dimethylallyl tryptophan synthase, putative [Aspergillus flavus NRRL3357]
gene-AFLA_062840	551.244	52.4694	1050.02	20.012	4.32279	5.63672e-48	3.53526e-46	NW_002477242.1	2165747	2166541	+	795	AFLA_062840	GO:0016787	-	PF03959	opiNOG21897;opiNOG28107	RS	sp|Q1ERH9|CITA_MONPU Esterase mpl1 OS=Monascus purpureus GN=mpl1 PE=1 SV=1	gi|238495584|ref|XP_002379028.1| conserved hypothetical protein [Aspergillus flavus NRRL3357] &gt;gi|220695678|gb|EED52021.1| conserved hypothetical protein [Aspergillus flavus NRRL3357]
gene-AFLA_039650	711.272	156.944	1265.6	8.06403	3.0115	5.99411e-48	3.74184e-46	NW_002477241.1	410151	411175	-	885	AFLA_039650	GO:0055114;GO:0004128	K00326	PF00175;PF00970	opiNOG20295	CH	sp|A4QR21|MCR1_MAGO7 NADH-cytochrome b5 reductase 2 OS=Magnaporthe oryzae (strain 70-15 / ATCC MYA-4617 / FGSC 8958) GN=MCR1 PE=3 SV=1	gi|238492381|ref|XP_002377427.1| NADH-cytochrome B5 reductase, putative [Aspergillus flavus NRRL3357] &gt;gi|220695921|gb|EED52263.1| NADH-cytochrome B5 reductase, putative [Aspergillus flavus NRRL3357]
gene-AFLA_119200	331.907	28.1785	635.635	22.5574	4.49553	8.24554e-48	5.12336e-46	NW_002477250.1	915137	915535	+	399	AFLA_119200	-	-	-	-	-	-	gi|238506851|ref|XP_002384627.1| conserved hypothetical protein [Aspergillus flavus NRRL3357] &gt;gi|317158945|ref|XP_001827425.2| hypothetical protein AOR_1_708024 [Aspergillus oryzae RIB40] &gt;gi|220689340|gb|EED45691.1| conserved hypothetical protein [Aspergillus flavus NRRL3357] &gt;gi|391866307|gb|EIT75579.1| hypothetical protein Ao3042_08402 [Aspergillus oryzae 3.042] &gt;gi|635509824|gb|K…
gene-AFLA_126800	1521.94	2820.61	223.271	0.0791569	-3.65914	8.40452e-48	5.19796e-46	NW_002477246.1	967990	968950	-	717	AFLA_126800	-	-	-	eurotNOG09019	R	-	gi|238501278|ref|XP_002381873.1| hypothetical protein AFLA_126800 [Aspergillus flavus NRRL3357] &gt;gi|220692110|gb|EED48457.1| hypothetical protein AFLA_126800 [Aspergillus flavus NRRL3357]
gene-AFLA_068840	2989.13	609.034	5369.22	8.81597	3.14012	1.52903e-47	9.41304e-46	NW_002477244.1	1233873	1235379	-	1446	AFLA_068840	GO:0055114;GO:0006546;GO:0004047;GO:0006730;GO:0032259;GO:0008483;GO:0004375	K00605	PF08669;PF01571	opiNOG07025;COG0404	E	sp|P48015|GCST_YEAST Aminomethyltransferase, mitochondrial OS=Saccharomyces cerevisiae (strain ATCC 204508 / S288c) GN=GCV1 PE=1 SV=2	gi|238498416|ref|XP_002380443.1| glycine cleavage system T protein [Aspergillus flavus NRRL3357] &gt;gi|317155663|ref|XP_001825273.2| glycine cleavage system T protein [Aspergillus oryzae RIB40] &gt;gi|220693717|gb|EED50062.1| glycine cleavage system T protein [Aspergillus flavus NRRL3357] &gt;gi|391865322|gb|EIT74606.1| aminomethyl transferase [Aspergillus oryzae 3.042] &gt;gi|635512585|gb|KDE84…
gene-AFLA_045450	2762.32	4792.51	732.118	0.152763	-2.71063	1.57235e-47	9.63531e-46	NW_002477241.1	1937464	1941212	-	2364	AFLA_045450	GO:0015079;GO:0016021;GO:0071805	-	PF02386;PF12796	COG0168	P	sp|P28584|TRK2_YEAST Low-affinity potassium transport protein OS=Saccharomyces cerevisiae (strain ATCC 204508 / S288c) GN=TRK2 PE=1 SV=1	gi|238493541|ref|XP_002378007.1| ankyrin repeat-containing protein, putative [Aspergillus flavus NRRL3357] &gt;gi|220696501|gb|EED52843.1| ankyrin repeat-containing protein, putative [Aspergillus flavus NRRL3357]
gene-AFLA_059000	240.689	32.7375	448.64	13.7042	3.77654	1.82872e-47	1.11552e-45	NW_002477242.1	1169396	1171280	+	1662	AFLA_059000	GO:0015837;GO:0055085;GO:0030476;GO:0005275;GO:0016021;GO:0005628	-	PF07690	opiNOG25194	G	sp|A0A089FNE5|PRLL_FUNXX MFS transporter prlL OS=Fungal sp. (strain NRRL 50135) GN=prlL PE=3 SV=1	gi|238494816|ref|XP_002378644.1| pantothenate transporter, putative [Aspergillus flavus NRRL3357] &gt;gi|220695294|gb|EED51637.1| pantothenate transporter, putative [Aspergillus flavus NRRL3357]
gene-AFLA_039040	1747.85	3043.14	452.552	0.148712	-2.74941	3.51391e-47	2.13374e-45	NW_002477241.1	253392	255410	-	1851	AFLA_039040	GO:0016758;GO:0030259	-	-	COG1819	CG	sp|Q9M8Z7|U80A2_ARATH Sterol 3-beta-glucosyltransferase UGT80A2 OS=Arabidopsis thaliana GN=UGT80A2 PE=1 SV=1	gi|238492259|ref|XP_002377366.1| conserved hypothetical protein [Aspergillus flavus NRRL3357] &gt;gi|220695860|gb|EED52202.1| conserved hypothetical protein [Aspergillus flavus NRRL3357]
gene-AFLA_057420	1377.46	346.982	2407.94	6.93966	2.79486	5.00239e-47	3.02384e-45	NW_002477242.1	755742	756681	-	828	AFLA_057420	GO:0008171;GO:0032259	K00545	PF01596	COG4122;opiNOG06845	QR	sp|O42898|COMT1_SCHPO Probable catechol O-methyltransferase 1 OS=Schizosaccharomyces pombe (strain 972 / ATCC 24843) GN=SPBC119.03 PE=3 SV=1	gi|238494500|ref|XP_002378486.1| O-methyltransferase, putative [Aspergillus flavus NRRL3357] &gt;gi|220695136|gb|EED51479.1| O-methyltransferase, putative [Aspergillus flavus NRRL3357]
gene-AFLA_107430	1227.65	99.7268	2355.58	23.6203	4.56196	5.1161e-47	3.07865e-45	NW_002477240.1	861768	862157	-	390	AFLA_107430	-	-	-	-	-	-	gi|238490754|ref|XP_002376614.1| hypothetical protein AFLA_107430 [Aspergillus flavus NRRL3357] &gt;gi|317145566|ref|XP_003189717.1| hypothetical protein AOR_1_568144 [Aspergillus oryzae RIB40] &gt;gi|220697027|gb|EED53368.1| hypothetical protein AFLA_107430 [Aspergillus flavus NRRL3357] &gt;gi|768703129|gb|KJJ30137.1| hypothetical protein AFLA70_121g002562 [Aspergillus flavus AF70]
gene-AFLA_041440	3292.92	5695.17	890.657	0.156388	-2.6768	6.05341e-47	3.62634e-45	NW_002477241.1	854032	855663	-	1497	AFLA_041440	GO:0016787	-	-	opiNOG23767;COG0412	RQ	-	gi|238492739|ref|XP_002377606.1| dienelactone hydrolase [Aspergillus flavus NRRL3357] &gt;gi|220696100|gb|EED52442.1| dienelactone hydrolase [Aspergillus flavus NRRL3357] &gt;gi|391873789|gb|EIT82797.1| dienelactone hydrolase [Aspergillus oryzae 3.042] &gt;gi|635512769|gb|KDE84634.1| dienelactone hydrolase [Aspergillus oryzae 100-8] &gt;gi|914764382|gb|KOC18191.1| dienelactone hydrolase [Aspergil…
gene-AFLA_064570	1560.98	403.928	2718.03	6.72898	2.75039	1.33952e-46	7.98866e-45	NW_002477244.1	107693	109552	-	1689	AFLA_064570	GO:0055085;GO:0005215;GO:0016021	K03457	PF02133	COG1953;opiNOG01401	HF	sp|Q2UPA8|ACLS_ASPOR Transporter aclS OS=Aspergillus oryzae (strain ATCC 42149 / RIB 40) GN=aclS PE=3 SV=1	gi|238497564|ref|XP_002380017.1| uracil permease, putative [Aspergillus flavus NRRL3357] &gt;gi|220693291|gb|EED49636.1| uracil permease, putative [Aspergillus flavus NRRL3357]
gene-AFLA_014240	2314.65	4011.19	618.102	0.154094	-2.69812	1.49773e-46	8.8925e-45	NW_002477239.1	374797	375200	-	265	AFLA_014240	-	-	-	opiNOG44268	S	-	gi|238488413|ref|XP_002375444.1| conserved hypothetical protein [Aspergillus flavus NRRL3357] &gt;gi|317136660|ref|XP_001727200.2| hypothetical protein AOR_1_238194 [Aspergillus oryzae RIB40] &gt;gi|220697832|gb|EED54172.1| conserved hypothetical protein [Aspergillus flavus NRRL3357] &gt;gi|391866866|gb|EIT76134.1| hypothetical protein Ao3042_07838 [Aspergillus oryzae 3.042] &gt;gi|635504319|gb|K…
gene-AFLA_042060	869.287	206.047	1532.53	7.43774	2.89486	1.79308e-46	1.05954e-44	NW_002477241.1	1031541	1036335	-	4485	AFLA_042060	GO:0005524;GO:0016021;GO:0055085;GO:0042626	-	PF06422;PF14510;PF01061;PF00005	COG0842;opiNOG00490	VQ	sp|I1RL06|ZRA1_GIBZE ZEB2-regulated ABC transporter 1 OS=Gibberella zeae (strain PH-1 / ATCC MYA-4620 / FGSC 9075 / NRRL 31084) GN=ZRA1 PE=2 SV=1	gi|238492863|ref|XP_002377668.1| ABC transporter, putative [Aspergillus flavus NRRL3357] &gt;gi|220696162|gb|EED52504.1| ABC transporter, putative [Aspergillus flavus NRRL3357]
gene-AFLA_047080	8443.18	2374.78	14511.6	6.11069	2.61134	1.80041e-46	1.05954e-44	NW_002477241.1	2438623	2440482	-	1602	AFLA_047080	GO:0032259;GO:0006544;GO:0035999;GO:0008168;GO:0004372;GO:0006563;GO:0030170	K00600	PF00464	COG0112;opiNOG00917	E	sp|Q7S5N8|GLYM_NEUCR Putative serine hydroxymethyltransferase, mitochondrial OS=Neurospora crassa (strain ATCC 24698 / 74-OR23-1A / CBS 708.71 / DSM 1257 / FGSC 987) GN=cbs-2 PE=3 SV=2	gi|238493867|ref|XP_002378170.1| cytosolic hydroxymethyltransferase, putative [Aspergillus flavus NRRL3357] &gt;gi|317157448|ref|XP_001826477.2| serine hydroxymethyltransferase [Aspergillus oryzae RIB40] &gt;gi|220696664|gb|EED53006.1| cytosolic hydroxymethyltransferase, putative [Aspergillus flavus NRRL3357] &gt;gi|914757078|gb|KOC11216.1| putative cytosolic hydroxymethyltransferase [Aspergillus…
gene-AFLA_129980	981.671	1722.1	241.246	0.140089	-2.83559	2.45182e-46	1.43657e-44	NW_002477246.1	1864815	1866809	-	1790	AFLA_129980	GO:0016787	-	-	COG0412	Q	-	gi|169769444|ref|XP_001819192.1| dienelactone hydrolase [Aspergillus oryzae RIB40] &gt;gi|238501914|ref|XP_002382191.1| dienelactone hydrolase [Aspergillus flavus NRRL3357] &gt;gi|83767050|dbj|BAE57190.1| unnamed protein product [Aspergillus oryzae RIB40] &gt;gi|220692428|gb|EED48775.1| dienelactone hydrolase [Aspergillus flavus NRRL3357]
gene-AFLA_008450	1733.91	407.086	3060.73	7.51864	2.91047	2.46946e-46	1.44059e-44	NW_002477251.1	262063	262776	+	714	AFLA_008450	GO:0016021	-	-	eurotNOG07584	S	-	gi|238507780|ref|XP_002385091.1| conserved hypothetical protein [Aspergillus flavus NRRL3357] &gt;gi|220688610|gb|EED44962.1| conserved hypothetical protein [Aspergillus flavus NRRL3357]
gene-AFLA_049060	299.498	547.702	51.2947	0.0936545	-3.41651	2.7125e-46	1.57549e-44	NW_002477248.1	334651	335088	-	438	AFLA_049060	GO:0008270	-	-	-	-	-	gi|238503600|ref|XP_002383033.1| conserved hypothetical protein [Aspergillus flavus NRRL3357] &gt;gi|220690504|gb|EED46853.1| conserved hypothetical protein [Aspergillus flavus NRRL3357] &gt;gi|391863462|gb|EIT72773.1| hypothetical protein Ao3042_01210 [Aspergillus oryzae 3.042] &gt;gi|635505519|gb|KDE77584.1| hypothetical protein AO1008_03654 [Aspergillus oryzae 100-8]
gene-AFLA_035070	6128.5	1729.13	10527.9	6.08853	2.60609	3.14908e-46	1.82115e-44	NW_002477238.1	3312598	3313720	-	1064	AFLA_035070	GO:0016021;GO:0055114;GO:0009916;GO:0070469;GO:0046872	-	PF01786	opiNOG11326	C	sp|O74180|AOX_ASPNG Alternative oxidase, mitochondrial OS=Aspergillus niger GN=aox1 PE=2 SV=2	gi|238487558|ref|XP_002375017.1| conserved hypothetical protein [Aspergillus flavus NRRL3357] &gt;gi|220699896|gb|EED56235.1| conserved hypothetical protein [Aspergillus flavus NRRL3357]
gene-AFLA_138040	10393.2	18199.1	2587.32	0.142167	-2.81434	3.56439e-46	2.05244e-44	NW_002477243.1	1917731	1918944	-	1083	AFLA_138040	GO:0046872;GO:0005524;GO:0008716	-	PF07478	sordNOG13742;COG1181;opiNOG30555;opiNOG47450	SMR	sp|Q8PPA6|DDL_XANAC D-alanine--D-alanine ligase OS=Xanthomonas axonopodis pv. citri (strain 306) GN=ddl PE=3 SV=1	gi|238497161|ref|XP_002379816.1| D-alanine--D-alanine ligase, putative [Aspergillus flavus NRRL3357] &gt;gi|317146742|ref|XP_001821628.2| D-alanine--D-alanine ligase [Aspergillus oryzae RIB40] &gt;gi|220694696|gb|EED51040.1| D-alanine--D-alanine ligase, putative [Aspergillus flavus NRRL3357] &gt;gi|914759559|gb|KOC13401.1| putative D-alanine--D-alanine ligase [Aspergillus flavus AF70]
gene-AFLA_007830	553.734	69.3447	1038.12	14.9705	3.90405	3.64307e-46	2.08875e-44	NW_002477251.1	124262	125009	+	690	AFLA_007830	GO:0008152;GO:0003824	K10877	-	opiNOG37326;pleNOG02259;pleNOG07859	LS	-	gi|238507656|ref|XP_002385029.1| conserved hypothetical protein [Aspergillus flavus NRRL3357] &gt;gi|220688548|gb|EED44900.1| conserved hypothetical protein [Aspergillus flavus NRRL3357]
gene-AFLA_116210	747.847	1319.24	176.453	0.133753	-2.90236	3.8182e-46	2.1798e-44	NW_002477250.1	119733	121105	+	1272	AFLA_116210	GO:0032259;GO:0008171;GO:0030639	K18280	PF00891	NOG35128;opiNOG02763	S	sp|S0E608|BIK3_GIBF5 O-methyltransferase bik3 OS=Gibberella fujikuroi (strain CBS 195.34 / IMI 58289 / NRRL A-6831) GN=bik3 PE=2 SV=1	gi|238506253|ref|XP_002384328.1| O-methyltransferase, putative [Aspergillus flavus NRRL3357] &gt;gi|220689041|gb|EED45392.1| O-methyltransferase, putative [Aspergillus flavus NRRL3357]
gene-AFLA_117110	2271.54	4356.81	186.265	0.0427526	-4.54785	4.24566e-46	2.41352e-44	NW_002477250.1	367043	368784	-	1548	AFLA_117110	-	-	PF14269	NOG02272	S	-	gi|238506433|ref|XP_002384418.1| conserved hypothetical protein [Aspergillus flavus NRRL3357] &gt;gi|220689131|gb|EED45482.1| conserved hypothetical protein [Aspergillus flavus NRRL3357]
gene-AFLA_020010	820.069	45.139	1595	35.3353	5.14304	4.48804e-46	2.5405e-44	NW_002477239.1	1950134	1950541	+	354	AFLA_020010	-	-	-	eurotNOG07286	R	-	gi|238489567|ref|XP_002376021.1| hypothetical protein AFLA_020010 [Aspergillus flavus NRRL3357] &gt;gi|317137417|ref|XP_003190058.1| hypothetical protein AOR_1_1304194 [Aspergillus oryzae RIB40] &gt;gi|220698409|gb|EED54749.1| hypothetical protein AFLA_020010 [Aspergillus flavus NRRL3357] &gt;gi|914754432|gb|KOC08597.1| hypothetical protein AFLA70_43g003860 [Aspergillus flavus AF70]
gene-AFLA_004200	1376.78	88.7562	2664.81	30.0239	4.90804	4.80611e-46	2.70906e-44	NW_002477247.1	1033690	1034500	-	693	AFLA_004200	-	-	-	eurotNOG07481;NOG175108;opiNOG75221;euroNOG13067	RS	-	gi|238502775|ref|XP_002382621.1| GPI anchored glycoprotein, putative [Aspergillus flavus NRRL3357] &gt;gi|220691431|gb|EED47779.1| GPI anchored glycoprotein, putative [Aspergillus flavus NRRL3357]
gene-AFLA_099650	28993.8	8337.54	49650.1	5.95501	2.5741	5.08138e-46	2.85219e-44	NW_002477249.1	653933	656439	-	1482	AFLA_099650	GO:0045905;GO:0003746;GO:0043022;GO:0006452;GO:0045901;GO:0003677	-	-	eurotNOG02511;NOG41343;opiNOG28141	SRK	sp|Q9P8K9|HEX1_EMENI Woronin body major protein OS=Emericella nidulans (strain FGSC A4 / ATCC 38163 / CBS 112.46 / NRRL 194 / M139) GN=hex1 PE=2 SV=1	gi|238505216|ref|XP_002383837.1| woronin body major protein precursor, putative [Aspergillus flavus NRRL3357] &gt;gi|220689951|gb|EED46301.1| woronin body major protein precursor, putative [Aspergillus flavus NRRL3357]
gene-AFLA_118180	559.431	995.737	123.125	0.123653	-3.01564	5.40509e-46	3.0212e-44	NW_002477250.1	647354	648301	-	948	AFLA_118180	-	-	-	opiNOG69365;opiNOG75380	R	-	gi|238506647|ref|XP_002384525.1| isoflavone reductase family protein [Aspergillus flavus NRRL3357] &gt;gi|220689238|gb|EED45589.1| isoflavone reductase family protein [Aspergillus flavus NRRL3357]
gene-AFLA_087940	1944.91	3370.34	519.482	0.154134	-2.69775	7.06248e-46	3.93115e-44	NW_002477237.1	4233198	4234332	+	897	AFLA_087940	-	-	PF08588	opiNOG29013;NOG85041;opiNOG37136	S	sp|Q9UUA7|YHAH_SCHPO UPF0590 protein C409.17c OS=Schizosaccharomyces pombe (strain 972 / ATCC 24843) GN=SPBC409.17c PE=3 SV=1	gi|238484937|ref|XP_002373707.1| conserved hypothetical protein [Aspergillus flavus NRRL3357] &gt;gi|220701757|gb|EED58095.1| conserved hypothetical protein [Aspergillus flavus NRRL3357]
gene-AFLA_039200	1263	321.929	2204.08	6.84646	2.77536	7.62228e-46	4.22514e-44	NW_002477241.1	297053	298904	-	1452	AFLA_039200	GO:0020037;GO:0016705;GO:0004497;GO:0016021;GO:0055114;GO:0005506	-	PF00067	opiNOG14823;COG2124	Q	sp|O13317|TRI11_FUSSP Trichothecene C-15 hydroxylase OS=Fusarium sporotrichioides GN=TRI11 PE=2 SV=1	gi|238492291|ref|XP_002377382.1| cytochrome P450, putative [Aspergillus flavus NRRL3357] &gt;gi|220695876|gb|EED52218.1| cytochrome P450, putative [Aspergillus flavus NRRL3357]
gene-AFLA_060100	2585.12	706.402	4463.84	6.31913	2.65973	1.02519e-45	5.65932e-44	NW_002477242.1	1435748	1436699	-	564	AFLA_060100	-	-	-	opiNOG62130	S	-	gi|238495036|ref|XP_002378754.1| hypothetical protein AFLA_060100 [Aspergillus flavus NRRL3357] &gt;gi|220695404|gb|EED51747.1| hypothetical protein AFLA_060100 [Aspergillus flavus NRRL3357]
gene-AFLA_057600	700.731	162.624	1238.84	7.61781	2.92938	1.26023e-45	6.92813e-44	NW_002477242.1	809808	810827	+	1020	AFLA_057600	-	-	PF00011	opiNOG40532;eurotNOG07392	OR	-	gi|238494536|ref|XP_002378504.1| heat shock protein, putative [Aspergillus flavus NRRL3357] &gt;gi|220695154|gb|EED51497.1| heat shock protein, putative [Aspergillus flavus NRRL3357]
gene-AFLA_004580	2064.77	3570.63	558.901	0.156527	-2.67552	1.45583e-45	7.97064e-44	NW_002477247.1	1164089	1165557	+	1308	AFLA_004580	GO:0016021;GO:0055085	-	PF03547	opiNOG04241	S	sp|O14197|YDQ4_SCHPO Uncharacterized transporter C5D6.04 OS=Schizosaccharomyces pombe (strain 972 / ATCC 24843) GN=SPAC5D6.04 PE=3 SV=1	gi|238502851|ref|XP_002382659.1| Auxin Efflux Carrier superfamily [Aspergillus flavus NRRL3357] &gt;gi|220691469|gb|EED47817.1| Auxin Efflux Carrier superfamily [Aspergillus flavus NRRL3357]
gene-AFLA_037120	12540.2	21465.2	3615.24	0.168423	-2.56984	1.9662e-45	1.0721e-43	NW_002477238.1	3905430	3908175	-	1884	AFLA_037120	GO:0031322;GO:0070057;GO:0035974;GO:0070056	-	PF13805	opiNOG22785;eurotNOG05303	S	sp|P53252|PIL1_YEAST Sphingolipid long chain base-responsive protein PIL1 OS=Saccharomyces cerevisiae (strain ATCC 204508 / S288c) GN=PIL1 PE=1 SV=1	gi|238487966|ref|XP_002375221.1| conserved hypothetical protein [Aspergillus flavus NRRL3357] &gt;gi|220700100|gb|EED56439.1| conserved hypothetical protein [Aspergillus flavus NRRL3357]
gene-AFLA_007480	166.007	16.806	315.209	18.7557	4.22926	2.35231e-45	1.27742e-43	NW_002477251.1	31011	32522	-	1458	AFLA_007480	-	-	-	eurotNOG00147;opiNOG23083	SR	-	gi|238507586|ref|XP_002384994.1| conserved hypothetical protein [Aspergillus flavus NRRL3357] &gt;gi|220688513|gb|EED44865.1| conserved hypothetical protein [Aspergillus flavus NRRL3357]
gene-AFLA_063100	474.969	847.713	102.224	0.120588	-3.05185	2.51736e-45	1.36151e-43	NW_002477242.1	2234933	2235857	+	858	AFLA_063100	GO:0055114;GO:0016491;GO:0008270	-	-	opiNOG16133;COG0604	RC	sp|S0DQ98|FSR4_GIBF5 Trans-enoyl reductase fsr4 OS=Gibberella fujikuroi (strain CBS 195.34 / IMI 58289 / NRRL A-6831) GN=fsr4 PE=2 SV=1	gi|238495636|ref|XP_002379054.1| quinone oxidoreductase, putative [Aspergillus flavus NRRL3357] &gt;gi|220695704|gb|EED52047.1| quinone oxidoreductase, putative [Aspergillus flavus NRRL3357]
gene-AFLA_060090	849.749	207.007	1492.49	7.20986	2.84997	3.05462e-45	1.64543e-43	NW_002477242.1	1433008	1434636	-	1383	AFLA_060090	GO:0055085;GO:0016021	-	PF07690	opiNOG49154;sordNOG04912;sorNOG07155	R	-	gi|238495034|ref|XP_002378753.1| conserved hypothetical protein [Aspergillus flavus NRRL3357] &gt;gi|220695403|gb|EED51746.1| conserved hypothetical protein [Aspergillus flavus NRRL3357]
gene-AFLA_083110	43484.5	76515.1	10453.9	0.136625	-2.8717	3.11339e-45	1.67035e-43	NW_002477237.1	2904467	2904773	-	255	AFLA_083110	-	-	-	eurotNOG07448;opiNOG43936	S	-	gi|238483975|ref|XP_002373226.1| conidiation-specific protein (Con-10), putative [Aspergillus flavus NRRL3357] &gt;gi|317140206|ref|XP_003189246.1| conidiation-specific protein 10 [Aspergillus oryzae RIB40] &gt;gi|220701276|gb|EED57614.1| conidiation-specific protein (Con-10), putative [Aspergillus flavus NRRL3357] &gt;gi|391874038|gb|EIT82993.1| conidiation-specific protein (Con-10), putative [A…
gene-AFLA_043020	887.341	217.899	1556.78	7.14453	2.83684	4.3387e-45	2.31843e-43	NW_002477241.1	1260883	1262272	-	1338	AFLA_043020	GO:0051700;GO:0055114	-	PF01266	COG0665;opiNOG23475	ER	sp|Q9UTM9|FAP2_SCHPO L-saccharopine oxidase OS=Schizosaccharomyces pombe (strain 972 / ATCC 24843) GN=fap2 PE=1 SV=1	gi|238493055|ref|XP_002377764.1| fructosyl amine:oxygen oxidoreductase [Aspergillus flavus NRRL3357] &gt;gi|220696258|gb|EED52600.1| fructosyl amine:oxygen oxidoreductase [Aspergillus flavus NRRL3357]
gene-AFLA_139340	763.525	181.946	1345.1	7.39286	2.88613	4.76591e-45	2.53656e-43	NW_002477243.1	2219496	2220947	-	1317	AFLA_139340	-	-	-	opiNOG55461;sorNOG07740	LS	sp|O42716|AFLS_ASPPU Aflatoxin cluster transcriptional coactivator aflS OS=Aspergillus parasiticus (strain ATCC 56775 / NRRL 5862 / SRRC 143 / SU-1) GN=aflS PE=1 SV=2	gi|238497419|ref|XP_002379945.1| aflS/ pathway regulator [Aspergillus flavus NRRL3357] &gt;gi|220694825|gb|EED51169.1| aflS/ pathway regulator [Aspergillus flavus NRRL3357]
gene-AFLA_123430	495.344	888.523	102.166	0.114984	-3.1205	9.70855e-45	5.14669e-43	NW_002477246.1	95520	95939	-	420	AFLA_123430	GO:0005829;GO:0030170;GO:0008483	-	PF07883	opiNOG63946	S	sp|Q5LW89|DDDW_RUEPO Dimethlysulfonioproprionate lyase DddW OS=Ruegeria pomeroyi (strain ATCC 700808 / DSM 15171 / DSS-3) GN=dddW PE=1 SV=1	gi|238500606|ref|XP_002381537.1| conserved hypothetical protein [Aspergillus flavus NRRL3357] &gt;gi|220691774|gb|EED48121.1| conserved hypothetical protein [Aspergillus flavus NRRL3357]
gene-AFLA_093570	2783.55	779.997	4787.1	6.13733	2.61761	9.85661e-45	5.20452e-43	NW_002477245.1	1215590	1217678	-	1770	AFLA_093570	GO:0003824;GO:0008152	-	PF00501;PF13193	COG0318	I	sp|Q4WLD5|PYR1_ASPFU Nicotinic acid-CoA ligase pyr1 OS=Neosartorya fumigata (strain ATCC MYA-4609 / Af293 / CBS 101355 / FGSC A1100) GN=pyr1 PE=1 SV=1	gi|169779261|ref|XP_001824095.1| adenylate-forming enzyme AfeA [Aspergillus oryzae RIB40] &gt;gi|238499885|ref|XP_002381177.1| adenylate-forming enzyme AfeA [Aspergillus flavus NRRL3357] &gt;gi|83772834|dbj|BAE62962.1| unnamed protein product [Aspergillus oryzae RIB40] &gt;gi|220692930|gb|EED49276.1| adenylate-forming enzyme AfeA [Aspergillus flavus NRRL3357] &gt;gi|391873166|gb|EIT82240.1| acyl-…
gene-AFLA_084010	617.462	1090.5	144.426	0.13244	-2.91659	1.41503e-44	7.4423e-43	NW_002477237.1	3163412	3163810	+	399	AFLA_084010	GO:0005975;GO:0003824	K07160	PF03746	COG1540;opiNOG25582	SR	sp|P38096|LAMB_EMENI Lactam utilization protein lamB OS=Emericella nidulans (strain FGSC A4 / ATCC 38163 / CBS 112.46 / NRRL 194 / M139) GN=lamB PE=2 SV=2	gi|391870729|gb|EIT79905.1| hypothetical protein Ao3042_03644 [Aspergillus oryzae 3.042] &gt;gi|635509143|gb|KDE81115.1| uncharacterized protein AO1008_07636 [Aspergillus oryzae 100-8]
gene-AFLA_059800	869.794	100.838	1638.75	16.2513	4.02248	1.42064e-44	7.44247e-43	NW_002477242.1	1349655	1350230	+	576	AFLA_059800	GO:0008270;GO:0006069;GO:0051903;GO:0046294;GO:0051907	K03396	PF04828	COG3791;opiNOG19843;pleNOG04557	SQ	sp|B8NDP1|GFA_ASPFN Putative glutathione-dependent formaldehyde-activating enzyme OS=Aspergillus flavus (strain ATCC 200026 / FGSC A1120 / NRRL 3357 / JCM 12722 / SRRC 167) GN=AFLA_059800 PE=3 SV=1	gi|391871595|gb|EIT80755.1| alcohol dehydrogenase, class III [Aspergillus oryzae 3.042] &gt;gi|635508997|gb|KDE80972.1| alcohol dehydrogenase, class III [Aspergillus oryzae 100-8]
gene-AFLA_010560	128.022	2.93775	253.105	86.156	6.42888	2.33254e-44	1.2172e-42	NW_002477251.1	811769	812044	-	276	AFLA_010560	GO:0032259;GO:0008171	-	-	-	-	-	gi|238508200|ref|XP_002385301.1| hypothetical protein AFLA_010560 [Aspergillus flavus NRRL3357] &gt;gi|220688820|gb|EED45172.1| hypothetical protein AFLA_010560 [Aspergillus flavus NRRL3357]
gene-AFLA_101250	6443.36	11017.3	1869.46	0.169684	-2.55908	2.35752e-44	1.22545e-42	NW_002477249.1	1091118	1091945	-	705	AFLA_101250	-	-	PF00106	COG1028;opiNOG22749;KOG1208	QI	sp|Q5F389|WWOX_CHICK WW domain-containing oxidoreductase OS=Gallus gallus GN=WWOX PE=2 SV=2	gi|238505552|ref|XP_002383997.1| short chain dehydrogenase/reductase family protein [Aspergillus flavus NRRL3357] &gt;gi|220690111|gb|EED46461.1| short chain dehydrogenase/reductase family protein [Aspergillus flavus NRRL3357]
gene-AFLA_116180	2802.68	5067.77	537.593	0.106081	-3.23676	2.64997e-44	1.37213e-42	NW_002477250.1	108807	109508	+	702	AFLA_116180	GO:0030639	-	-	opiNOG26310	S	-	gi|238506247|ref|XP_002384325.1| hypothetical protein AFLA_116180 [Aspergillus flavus NRRL3357] &gt;gi|220689038|gb|EED45389.1| hypothetical protein AFLA_116180 [Aspergillus flavus NRRL3357]
gene-AFLA_044430	2264.8	632.299	3897.3	6.1637	2.6238	2.94425e-44	1.51862e-42	NW_002477241.1	1647853	1651823	-	3881	AFLA_044430	-	-	-	opiNOG19051	S	-	gi|238493337|ref|XP_002377905.1| conserved hypothetical protein [Aspergillus flavus NRRL3357] &gt;gi|220696399|gb|EED52741.1| conserved hypothetical protein [Aspergillus flavus NRRL3357]
gene-AFLA_064600	713.001	172.74	1253.26	7.2552	2.85901	3.66976e-44	1.88555e-42	NW_002477244.1	112870	114311	+	1386	AFLA_064600	GO:0016021	-	-	opiNOG16213;NOG129476	S	-	gi|238497570|ref|XP_002380020.1| conserved hypothetical protein [Aspergillus flavus NRRL3357] &gt;gi|220693294|gb|EED49639.1| conserved hypothetical protein [Aspergillus flavus NRRL3357]
gene-AFLA_001980	3890.33	7254.96	525.697	0.0724604	-3.78666	4.94112e-44	2.52906e-42	NW_002477247.1	389095	391124	-	1857	AFLA_001980	GO:0006750;GO:0004357	K11204	PF03074	opiNOG02507;KOG3754	H	sp|Q8X0X0|GSH1_NEUCR Glutamate--cysteine ligase OS=Neurospora crassa (strain ATCC 24698 / 74-OR23-1A / CBS 708.71 / DSM 1257 / FGSC 987) GN=gcs-1 PE=3 SV=1	gi|238502331|ref|XP_002382399.1| glutamate cysteine ligase, putative [Aspergillus flavus NRRL3357] &gt;gi|220691209|gb|EED47557.1| glutamate cysteine ligase, putative [Aspergillus flavus NRRL3357]
gene-AFLA_097550	1341.17	2318.89	363.453	0.156736	-2.67359	8.1535e-44	4.15735e-42	NW_002477249.1	111025	114027	+	1308	AFLA_097550	GO:0000079;GO:0019901	-	PF08613	opiNOG19072;euroNOG07981;NOG160102	SR	sp|Q06712|PREG_NEUCR Nuc-1 negative regulatory protein preg OS=Neurospora crassa (strain ATCC 24698 / 74-OR23-1A / CBS 708.71 / DSM 1257 / FGSC 987) GN=preg PE=1 SV=1	gi|238504798|ref|XP_002383628.1| conserved hypothetical protein [Aspergillus flavus NRRL3357] &gt;gi|220689742|gb|EED46092.1| conserved hypothetical protein [Aspergillus flavus NRRL3357]
gene-AFLA_071780	5105.35	9870.44	340.255	0.0344721	-4.85843	8.20891e-44	4.16969e-42	NW_002477237.1	1195	3107	-	1497	AFLA_071780	GO:0055114;GO:0098869;GO:0020037;GO:0004601	-	PF04261	opiNOG14044;COG2837	PR	sp|B0BK71|MSP1_MYCSO Dye-decolorizing peroxidase msp1 OS=Mycetinis scorodonius GN=msp1 PE=1 SV=1	gi|238481795|ref|XP_002372136.1| Dyp-type peroxidase family protein [Aspergillus flavus NRRL3357] &gt;gi|220700186|gb|EED56524.1| Dyp-type peroxidase family protein [Aspergillus flavus NRRL3357]
gene-AFLA_109220	1036.33	270.107	1802.56	6.6735	2.73844	1.09649e-43	5.54849e-42	NW_002477240.1	1340284	1341907	+	1509	AFLA_109220	GO:0000981;GO:0008270;GO:0006357;GO:0005634	-	PF00172	opiNOG59997;opiNOG23887	SK	sp|C5E1J9|ERT1_ZYGRC Transcription activator of gluconeogenesis OS=Zygosaccharomyces rouxii (strain ATCC 2623 / CBS 732 / NBRC 1130 / NCYC 568 / NRRL Y-229) GN=ERT1 PE=3 SV=1	gi|317145759|ref|XP_001821047.2| C6 transcription factor [Aspergillus oryzae RIB40] &gt;gi|391865812|gb|EIT75091.1| hypothetical protein Ao3042_09052 [Aspergillus oryzae 3.042] &gt;gi|635513488|gb|KDE85296.1| hypothetical protein AO1008_00653 [Aspergillus oryzae 100-8]
gene-AFLA_008650	291.671	530.12	53.2217	0.100395	-3.31623	1.29716e-43	6.53914e-42	NW_002477251.1	309992	310570	-	579	AFLA_008650	-	-	PF00106	opiNOG08562;KOG1208;eurotNOG01352;opiNOG15020	Q	sp|Q8NBN7|RDH13_HUMAN Retinol dehydrogenase 13 OS=Homo sapiens GN=RDH13 PE=1 SV=2	gi|238507818|ref|XP_002385110.1| short-chain dehydrogenases/reductase, putative [Aspergillus flavus NRRL3357] &gt;gi|220688629|gb|EED44981.1| short-chain dehydrogenases/reductase, putative [Aspergillus flavus NRRL3357]
gene-AFLA_066330	6419.25	1898.76	10939.7	5.76154	2.52645	1.31238e-43	6.59101e-42	NW_002477244.1	554462	555921	+	1401	AFLA_066330	GO:0006629;GO:0016021	K10256	PF00487	opiNOG01497	I	sp|P59668|FAD12_MORIS Delta(12) fatty acid desaturase OS=Mortierella isabellina PE=2 SV=1	gi|169768598|ref|XP_001818769.1| oleate delta-12 desaturase [Aspergillus oryzae RIB40] &gt;gi|238497914|ref|XP_002380192.1| oleate delta-12 desaturase [Aspergillus flavus NRRL3357] &gt;gi|30721845|gb|AAP33789.1| oleate delta-12 desaturase [Aspergillus flavus] &gt;gi|83766627|dbj|BAE56767.1| unnamed protein product [Aspergillus oryzae RIB40] &gt;gi|220693466|gb|EED49811.1| oleate delta-12 desatura…
gene-AFLA_121840	247.013	452.854	41.1722	0.0909172	-3.4593	1.39783e-43	6.99384e-42	NW_002477250.1	1564922	1565629	+	708	AFLA_121840	GO:0003824;GO:0050662	-	-	opiNOG22795;ascNOG07327	R	sp|O74913|YJ72_SCHPO Uncharacterized protein C757.02c OS=Schizosaccharomyces pombe (strain 972 / ATCC 24843) GN=SPCC757.02c PE=4 SV=1	gi|238507379|ref|XP_002384891.1| NAD dependent epimerase/dehydratase family protein [Aspergillus flavus NRRL3357] &gt;gi|220689604|gb|EED45955.1| NAD dependent epimerase/dehydratase family protein [Aspergillus flavus NRRL3357]
gene-AFLA_095440	558.259	128.389	988.129	7.69639	2.94418	1.51899e-43	7.57172e-42	NW_002477245.1	1704567	1706869	-	2142	AFLA_095440	GO:0005524;GO:0006468;GO:0004674	K08794	PF13374;PF00069	NOG11208;opiNOG35665;sordNOG11637	T	sp|P22216|RAD53_YEAST Serine/threonine-protein kinase RAD53 OS=Saccharomyces cerevisiae (strain ATCC 204508 / S288c) GN=RAD53 PE=1 SV=1	gi|238500259|ref|XP_002381364.1| serine/threonine protein kinase, putative [Aspergillus flavus NRRL3357] &gt;gi|220693117|gb|EED49463.1| serine/threonine protein kinase, putative [Aspergillus flavus NRRL3357]
gene-AFLA_069050	2601.11	4451.69	750.533	0.168595	-2.56837	1.95938e-43	9.73061e-42	NW_002477244.1	1285739	1286680	+	942	AFLA_069050	GO:0016021	-	-	-	-	-	gi|238498458|ref|XP_002380464.1| conserved hypothetical protein [Aspergillus flavus NRRL3357] &gt;gi|317155685|ref|XP_001825294.2| hypothetical protein AOR_1_598074 [Aspergillus oryzae RIB40] &gt;gi|220693738|gb|EED50083.1| conserved hypothetical protein [Aspergillus flavus NRRL3357]
gene-AFLA_012400	9011.06	15336.5	2685.61	0.175112	-2.51365	2.3933e-43	1.18415e-41	NW_002477253.1	7610	8644	+	919	AFLA_012400	GO:0016491;GO:0055114	-	PF13561	COG1028;opiNOG13320	IQ	sp|Q10216|YAY8_SCHPO Uncharacterized oxidoreductase C4H3.08 OS=Schizosaccharomyces pombe (strain 972 / ATCC 24843) GN=SPAC4H3.08 PE=3 SV=1	gi|238508858|ref|XP_002385610.1| oxidoreductase, short-chain dehydrogenase/reductase family [Aspergillus flavus NRRL3357] &gt;gi|220688357|gb|EED44711.1| oxidoreductase, short-chain dehydrogenase/reductase family [Aspergillus flavus NRRL3357]
gene-AFLA_066700	625.073	38.2832	1211.86	31.6552	4.98437	2.87848e-43	1.41895e-41	NW_002477244.1	652134	653630	-	1497	AFLA_066700	GO:0016705;GO:0004497;GO:0020037;GO:0055114;GO:0005506;GO:0016021	K00493	PF00067	COG2124;opiNOG70731;opiNOG08482	Q	sp|P21595|CP56_YEAST Cytochrome P450-DIT2 OS=Saccharomyces cerevisiae (strain ATCC 204508 / S288c) GN=DIT2 PE=1 SV=2	gi|238497988|ref|XP_002380229.1| P450 family sporulation-specific N-formyltyrosine oxidase Dit2 [Aspergillus flavus NRRL3357] &gt;gi|220693503|gb|EED49848.1| P450 family sporulation-specific N-formyltyrosine oxidase Dit2 [Aspergillus flavus NRRL3357]
gene-AFLA_064590	1082.07	288.418	1875.72	6.50349	2.70121	3.48966e-43	1.71391e-41	NW_002477244.1	111281	112163	-	834	AFLA_064590	GO:0032259;GO:0008171	-	PF00891	opiNOG50177;eurotNOG08609	R	sp|Q2UPA6|ACLU_ASPOR O-methyltransferase aclU OS=Aspergillus oryzae (strain ATCC 42149 / RIB 40) GN=aclU PE=3 SV=1	gi|238497568|ref|XP_002380019.1| O-methyltransferase, putative [Aspergillus flavus NRRL3357] &gt;gi|220693293|gb|EED49638.1| O-methyltransferase, putative [Aspergillus flavus NRRL3357]
gene-AFLA_115800	1539.26	2649.63	428.882	0.161865	-2.62714	3.67021e-43	1.79598e-41	NW_002477250.1	24891	25748	-	801	AFLA_115800	-	-	PF00106	opiNOG25718	Q	sp|P21158|CSGA_MYXXA C-factor OS=Myxococcus xanthus GN=csgA PE=1 SV=1	gi|238506171|ref|XP_002384287.1| short-chain dehydrogenases/reductase, putative [Aspergillus flavus NRRL3357] &gt;gi|317158532|ref|XP_001827059.2| short-chain dehydrogenase/reductase [Aspergillus oryzae RIB40] &gt;gi|220689000|gb|EED45351.1| short-chain dehydrogenases/reductase, putative [Aspergillus flavus NRRL3357]
gene-AFLA_011210	437.806	778.693	96.9184	0.124463	-3.00621	3.71266e-43	1.81012e-41	NW_002477251.1	999302	999726	-	396	AFLA_011210	GO:0004672;GO:0016021;GO:0005524;GO:0006468	-	-	eurotNOG02667;opiNOG52558	T	-	gi|238508341|ref|XP_002385366.1| hypothetical protein AFLA_011210 [Aspergillus flavus NRRL3357] &gt;gi|220688885|gb|EED45237.1| hypothetical protein AFLA_011210 [Aspergillus flavus NRRL3357]
gene-AFLA_017880	5690.08	9687.4	1692.76	0.174738	-2.51673	5.50504e-43	2.67425e-41	NW_002477239.1	1372394	1373191	-	688	AFLA_017880	-	-	-	opiNOG66512	S	-	gi|169763252|ref|XP_001727526.1| hypothetical protein AOR_1_916194 [Aspergillus oryzae RIB40] &gt;gi|238489141|ref|XP_002375808.1| conserved hypothetical protein [Aspergillus flavus NRRL3357] &gt;gi|83770554|dbj|BAE60687.1| unnamed protein product [Aspergillus oryzae RIB40] &gt;gi|220698196|gb|EED54536.1| conserved hypothetical protein [Aspergillus flavus NRRL3357] &gt;gi|391869712|gb|EIT78907.1|…
gene-AFLA_044580	9928.43	16862.6	2994.24	0.177566	-2.49357	9.98854e-43	4.83467e-41	NW_002477241.1	1697240	1698126	-	444	AFLA_044580	-	-	-	eurotNOG07692	S	-	gi|238493367|ref|XP_002377920.1| conserved hypothetical protein [Aspergillus flavus NRRL3357] &gt;gi|220696414|gb|EED52756.1| conserved hypothetical protein [Aspergillus flavus NRRL3357]
gene-AFLA_085140	336.585	65.9734	607.196	9.20365	3.20221	1.03427e-42	4.988e-41	NW_002477237.1	3471753	3472271	+	519	AFLA_085140	-	-	-	euNOG46220;opiNOG60507	R	sp|D4AYB4|TLP2_ARTBC Antigenic thaumatin-like protein ARB_01183 OS=Arthroderma benhamiae (strain ATCC MYA-4681 / CBS 112371) GN=ARB_01183 PE=3 SV=1	gi|238484379|ref|XP_002373428.1| extracellular thaumatin domain protein, putative [Aspergillus flavus NRRL3357] &gt;gi|317140490|ref|XP_001818220.2| GPI anchored cell wall protein [Aspergillus oryzae RIB40] &gt;gi|220701478|gb|EED57816.1| extracellular thaumatin domain protein, putative [Aspergillus flavus NRRL3357] &gt;gi|768702270|gb|KJJ29355.1| extracellular thaumatin domain protein [Aspergill…
gene-AFLA_123890	5759.45	9793.1	1725.8	0.176226	-2.5045	1.49797e-42	7.19832e-41	NW_002477246.1	186468	186887	-	369	AFLA_123890	GO:0016021;GO:0006950	-	-	eurotNOG07332;opiNOG16708	S	-	gi|238500696|ref|XP_002381582.1| conserved hypothetical protein [Aspergillus flavus NRRL3357] &gt;gi|220691819|gb|EED48166.1| conserved hypothetical protein [Aspergillus flavus NRRL3357]
gene-AFLA_005370	125.723	240.14	11.3068	0.0470843	-4.40861	1.59155e-42	7.62063e-41	NW_002477247.1	1423861	1424685	-	690	AFLA_005370	-	-	-	-	-	-	gi|238503007|ref|XP_002382737.1| conserved hypothetical protein [Aspergillus flavus NRRL3357] &gt;gi|220691547|gb|EED47895.1| conserved hypothetical protein [Aspergillus flavus NRRL3357]
gene-AFLA_065150	196.382	27.6727	365.091	13.1932	3.72172	2.16515e-42	1.03226e-40	NW_002477244.1	254504	256272	+	1395	AFLA_065150	GO:0055085;GO:0016021	-	PF07690	opiNOG02197;KOG2533	G	sp|O74923|YJ7D_SCHPO Uncharacterized transporter C757.13 OS=Schizosaccharomyces pombe (strain 972 / ATCC 24843) GN=SPCC757.13 PE=3 SV=1	gi|238497678|ref|XP_002380074.1| allantoate permease, putative [Aspergillus flavus NRRL3357] &gt;gi|220693348|gb|EED49693.1| allantoate permease, putative [Aspergillus flavus NRRL3357]
gene-AFLA_001290	1972.18	567.525	3376.84	5.95011	2.57292	2.17131e-42	1.03226e-40	NW_002477247.1	221611	222189	-	579	AFLA_001290	GO:0016021;GO:0005215;GO:0006810	K03305	PF00854	COG3104;opiNOG81711	E	sp|Q9P380|PTR2_SCHPO Probable peptide transporter ptr2 OS=Schizosaccharomyces pombe (strain 972 / ATCC 24843) GN=ptr2 PE=1 SV=1	gi|238502193|ref|XP_002382330.1| oligopeptide transporter, putative [Aspergillus flavus NRRL3357] &gt;gi|220691140|gb|EED47488.1| oligopeptide transporter, putative [Aspergillus flavus NRRL3357]
gene-AFLA_061060	118.283	8.31343	228.253	27.4559	4.77905	2.29827e-42	1.08874e-40	NW_002477242.1	1675734	1676036	-	303	AFLA_061060	-	-	-	opiNOG18280	R	-	gi|238495228|ref|XP_002378850.1| hypothetical protein AFLA_061060 [Aspergillus flavus NRRL3357] &gt;gi|220695500|gb|EED51843.1| hypothetical protein AFLA_061060 [Aspergillus flavus NRRL3357]
gene-AFLA_040290	1077.21	1858.38	296.028	0.159293	-2.65025	2.32438e-42	1.09722e-40	NW_002477241.1	565700	566497	-	798	AFLA_040290	GO:0006357;GO:0000981;GO:0008270;GO:0003677;GO:0005634	-	-	opiNOG28092;opiNOG65466	SK	-	gi|238492509|ref|XP_002377491.1| conserved hypothetical protein [Aspergillus flavus NRRL3357] &gt;gi|220695985|gb|EED52327.1| conserved hypothetical protein [Aspergillus flavus NRRL3357]
gene-AFLA_081770	2430.13	707.719	4152.54	5.86749	2.55274	2.67189e-42	1.25682e-40	NW_002477237.1	2543109	2544126	+	822	AFLA_081770	GO:0016021	-	-	opiNOG37336	S	-	gi|238483707|ref|XP_002373092.1| conserved hypothetical protein [Aspergillus flavus NRRL3357] &gt;gi|220701142|gb|EED57480.1| conserved hypothetical protein [Aspergillus flavus NRRL3357]
gene-AFLA_038910	287.673	52.8963	522.45	9.87688	3.30405	4.06587e-42	1.90582e-40	NW_002477241.1	225693	227447	+	1578	AFLA_038910	-	-	-	opiNOG53838;sordNOG08809	RS	-	gi|238492233|ref|XP_002377353.1| conserved hypothetical protein [Aspergillus flavus NRRL3357] &gt;gi|220695847|gb|EED52189.1| conserved hypothetical protein [Aspergillus flavus NRRL3357]
gene-AFLA_033950	619.326	1084.69	153.963	0.141942	-2.81662	4.12508e-42	1.92682e-40	NW_002477238.1	3027908	3029419	-	1512	AFLA_033950	GO:0033494;GO:0046872;GO:0010181;GO:0016491;GO:0005737;GO:0046281;GO:0016831;GO:0055114	K20039	PF01977	opiNOG10551;COG0043	RH	sp|A2QHE5|FDC1_ASPNC Ferulic acid decarboxylase 1 OS=Aspergillus niger (strain CBS 513.88 / FGSC A1513) GN=fdc1 PE=1 SV=1	gi|238487334|ref|XP_002374905.1| conserved hypothetical protein [Aspergillus flavus NRRL3357] &gt;gi|220699784|gb|EED56123.1| conserved hypothetical protein [Aspergillus flavus NRRL3357]
gene-AFLA_127710	1809.71	3092.48	526.953	0.170399	-2.55302	5.37159e-42	2.50032e-40	NW_002477246.1	1209862	1210482	+	621	AFLA_127710	-	-	-	opiNOG43660	S	-	gi|391863750|gb|EIT73049.1| hypothetical protein Ao3042_11058 [Aspergillus oryzae 3.042] &gt;gi|635510156|gb|KDE82099.1| hypothetical protein AO1008_08706 [Aspergillus oryzae 100-8]
gene-AFLA_136540	1753.6	504.643	3002.55	5.94985	2.57285	5.90176e-42	2.73755e-40	NW_002477243.1	1515541	1517964	+	2034	AFLA_136540	GO:0005524;GO:0004674;GO:0006468	K12765	PF00069	opiNOG03164	T	sp|O14132|PIT1_SCHPO Sporulation protein kinase pit1 OS=Schizosaccharomyces pombe (strain 972 / ATCC 24843) GN=pit1 PE=1 SV=1	gi|238496863|ref|XP_002379667.1| meiosis induction protein kinase (Ime2), putative [Aspergillus flavus NRRL3357] &gt;gi|220694547|gb|EED50891.1| meiosis induction protein kinase (Ime2), putative [Aspergillus flavus NRRL3357]
gene-AFLA_014260	15551.4	166.417	30936.4	185.896	7.53835	8.69742e-42	4.02038e-40	NW_002477239.1	382918	383792	+	771	AFLA_014260	-	-	-	-	-	-	gi|169762604|ref|XP_001727202.1| hypothetical protein AOR_1_242194 [Aspergillus oryzae RIB40] &gt;gi|238488417|ref|XP_002375446.1| conidial hydrophobin RodB/HypB [Aspergillus flavus NRRL3357] &gt;gi|31376265|dbj|BAC77248.1| hydrophobin [Aspergillus oryzae] &gt;gi|83770230|dbj|BAE60363.1| unnamed protein product [Aspergillus oryzae RIB40] &gt;gi|220697834|gb|EED54174.1| conidial hydrophobin RodB/H…
gene-AFLA_049340	5701.8	10198.8	1204.8	0.118131	-3.08154	9.49023e-42	4.37172e-40	NW_002477248.1	405775	406787	-	960	AFLA_049340	GO:0055114;GO:0016491	-	PF00248	opiNOG04894;COG0656	R	sp|Q0GYU4|GLD2_HYPJE Glycerol 2-dehydrogenase (NADP(+)) OS=Hypocrea jecorina GN=gld2 PE=1 SV=1	gi|169765059|ref|XP_001817001.1| reductase-like protein [Aspergillus oryzae RIB40] &gt;gi|238503658|ref|XP_002383061.1| aldo/keto reductase, putative [Aspergillus flavus NRRL3357] &gt;gi|83764855|dbj|BAE54999.1| unnamed protein product [Aspergillus oryzae RIB40] &gt;gi|220690532|gb|EED46881.1| aldo/keto reductase, putative [Aspergillus flavus NRRL3357] &gt;gi|391863440|gb|EIT72751.1| aldo/keto re…
gene-AFLA_125330	268.115	48.7056	487.525	10.0096	3.32332	1.22915e-41	5.6427e-40	NW_002477246.1	550773	551264	-	492	AFLA_125330	-	-	PF13637	COG0666;opiNOG75909;KOG4177;NOG101263	MR	-	gi|238500984|ref|XP_002381726.1| cortactin-binding protein, putative [Aspergillus flavus NRRL3357] &gt;gi|220691963|gb|EED48310.1| cortactin-binding protein, putative [Aspergillus flavus NRRL3357]
gene-AFLA_086890	1964.89	573.612	3356.17	5.85095	2.54867	1.3256e-41	6.06463e-40	NW_002477237.1	3912444	3913611	+	1074	AFLA_086890	-	-	-	eurotNOG06582	S	-	gi|238484729|ref|XP_002373603.1| conserved hypothetical protein [Aspergillus flavus NRRL3357] &gt;gi|83766235|dbj|BAE56378.1| unnamed protein product [Aspergillus oryzae RIB40] &gt;gi|220701653|gb|EED57991.1| conserved hypothetical protein [Aspergillus flavus NRRL3357]
gene-AFLA_105060	220.906	35.4658	406.347	11.4574	3.51821	1.41633e-41	6.45761e-40	NW_002477240.1	243113	243922	-	810	AFLA_105060	GO:0016021	-	-	opiNOG38166;opiNOG60515	S	-	gi|238490282|ref|XP_002376378.1| NAD dependent epimerase/dehydratase, putative [Aspergillus flavus NRRL3357] &gt;gi|220696791|gb|EED53132.1| NAD dependent epimerase/dehydratase, putative [Aspergillus flavus NRRL3357]
gene-AFLA_029660	2774.86	601.738	4947.99	8.22282	3.03963	1.5308e-41	6.95575e-40	NW_002477238.1	1831508	1833875	-	2049	AFLA_029660	GO:0015204;GO:0016021;GO:0071918;GO:0005886;GO:1903711;GO:0015606;GO:0015847;GO:0015489	-	PF00474	opiNOG02429;COG0591	PE	sp|O94469|DUR31_SCHPO Probable urea active transporter 1 OS=Schizosaccharomyces pombe (strain 972 / ATCC 24843) GN=dur3-1 PE=3 SV=1	gi|238486476|ref|XP_002374476.1| urea transporter (Dur3), putative [Aspergillus flavus NRRL3357] &gt;gi|220699355|gb|EED55694.1| urea transporter (Dur3), putative [Aspergillus flavus NRRL3357]
gene-AFLA_011800	4118.13	1254.09	6982.17	5.56751	2.47703	1.55226e-41	7.02939e-40	NW_002477251.1	1152493	1155768	+	2853	AFLA_011800	GO:0003676;GO:0046872	-	-	opiNOG17576	R	-	gi|238508465|ref|XP_002385425.1| conserved hypothetical protein [Aspergillus flavus NRRL3357] &gt;gi|220688944|gb|EED45296.1| conserved hypothetical protein [Aspergillus flavus NRRL3357]
gene-AFLA_092090	9334.17	15776.7	2891.64	0.183286	-2.44783	2.15485e-41	9.72522e-40	NW_002477245.1	803923	805368	-	1037	AFLA_092090	GO:0055114;GO:0016491	-	PF13561	opiNOG16384;KOG0725	Q	sp|O07575|YHDF_BACSU Uncharacterized oxidoreductase YhdF OS=Bacillus subtilis (strain 168) GN=yhdF PE=3 SV=1	gi|238499589|ref|XP_002381029.1| oxidoreductase, short-chain dehydrogenase/reductase family [Aspergillus flavus NRRL3357] &gt;gi|317150352|ref|XP_001823964.2| oxidoreductase, short-chain dehydrogenase/reductase family [Aspergillus oryzae RIB40] &gt;gi|220692782|gb|EED49128.1| oxidoreductase, short-chain dehydrogenase/reductase family [Aspergillus flavus NRRL3357] &gt;gi|391869369|gb|EIT78568.1| d…
gene-AFLA_062820	2188.86	82.3992	4295.33	52.1283	5.70399	3.22895e-41	1.45237e-39	NW_002477242.1	2153493	2161415	-	7662	AFLA_062820	GO:0016740;GO:0055114;GO:0031177;GO:0016491	-	PF00698;PF02801;PF14765;PF16197;PF08659;PF00107;PF00109;PF00550	onyNOG06445;NOG00135;opiNOG01973	QI	sp|Q5BEJ4|AFOG_EMENI Asperfuranone polyketide synthase afoG OS=Emericella nidulans (strain FGSC A4 / ATCC 38163 / CBS 112.46 / NRRL 194 / M139) GN=afoG PE=1 SV=1	gi|238495580|ref|XP_002379026.1| polyketide synthase, putative [Aspergillus flavus NRRL3357] &gt;gi|220695676|gb|EED52019.1| polyketide synthase, putative [Aspergillus flavus NRRL3357]
gene-AFLA_051990	3784.79	6414.24	1155.34	0.180121	-2.47297	3.85289e-41	1.72721e-39	NW_002477248.1	1175971	1176926	-	879	AFLA_051990	GO:0006121;GO:0005759;GO:0018293	-	PF03937	opiNOG33869;COG2938	S	sp|B8NT06|SDHF2_ASPFN Succinate dehydrogenase assembly factor 2, mitochondrial OS=Aspergillus flavus (strain ATCC 200026 / FGSC A1120 / NRRL 3357 / JCM 12722 / SRRC 167) GN=AFLA_051990 PE=3 SV=1	gi|238504186|ref|XP_002383325.1| TPR repeat protein [Aspergillus flavus NRRL3357] &gt;gi|317138204|ref|XP_003189025.1| succinate dehydrogenase assembly factor 2 [Aspergillus oryzae RIB40] &gt;gi|257096768|sp|B8NT06.1|SDHF2_ASPFN RecName: Full=Succinate dehydrogenase assembly factor 2, mitochondrial; Short=SDH assembly factor 2; Short=SDHAF2; Flags: Precursor &gt;gi|220690796|gb|EED47145.1| TPR re…
gene-AFLA_075640	10401.3	17516.4	3286.1	0.187601	-2.41426	9.04378e-41	4.04067e-39	NW_002477237.1	889172	890688	-	1221	AFLA_075640	-	-	PF06500	opiNOG11644	O	sp|Q4WZB3|AYG1_ASPFU Heptaketide hydrolyase ayg1 OS=Neosartorya fumigata (strain ATCC MYA-4609 / Af293 / CBS 101355 / FGSC A1100) GN=ayg1 PE=1 SV=1	gi|238482485|ref|XP_002372481.1| pigment biosynthesis protein Ayg1 [Aspergillus flavus NRRL3357] &gt;gi|220700531|gb|EED56869.1| pigment biosynthesis protein Ayg1 [Aspergillus flavus NRRL3357]
gene-AFLA_059970	5190.42	1610.35	8770.48	5.44631	2.44528	9.31539e-41	4.14814e-39	NW_002477242.1	1393864	1394858	-	933	AFLA_059970	GO:0016491;GO:0005576;GO:0008152	-	PF00106	opiNOG23299;COG1028	QI	sp|A0A144Y7G4|CITE_MONPU Short chain dehydrogenase mpl6 OS=Monascus purpureus GN=mpl6 PE=1 SV=1	gi|238495010|ref|XP_002378741.1| short-chain dehydrogenase, putative [Aspergillus flavus NRRL3357] &gt;gi|220695391|gb|EED51734.1| short-chain dehydrogenase, putative [Aspergillus flavus NRRL3357] &gt;gi|391871350|gb|EIT80510.1| hypothetical protein Ao3042_03104 [Aspergillus oryzae 3.042] &gt;gi|635508678|gb|KDE80653.1| hypothetical protein AO1008_07047 [Aspergillus oryzae 100-8]
gene-AFLA_008190	1952.97	3324.69	581.263	0.174832	-2.51596	1.0861e-40	4.82032e-39	NW_002477251.1	202398	203326	+	771	AFLA_008190	GO:0016021;GO:0046872	-	-	opiNOG38290	S	-	gi|238507728|ref|XP_002385065.1| conserved hypothetical protein [Aspergillus flavus NRRL3357] &gt;gi|220688584|gb|EED44936.1| conserved hypothetical protein [Aspergillus flavus NRRL3357]
gene-AFLA_076170	12528.1	22115.1	2941	0.132986	-2.91065	1.12921e-40	4.99505e-39	NW_002477237.1	1034228	1035190	-	855	AFLA_076170	-	-	-	opiNOG66460	S	-	gi|169765974|ref|XP_001817458.1| hypothetical protein AOR_1_678174 [Aspergillus oryzae RIB40] &gt;gi|238482591|ref|XP_002372534.1| conserved hypothetical protein [Aspergillus flavus NRRL3357] &gt;gi|83765313|dbj|BAE55456.1| unnamed protein product [Aspergillus oryzae RIB40] &gt;gi|220700584|gb|EED56922.1| conserved hypothetical protein [Aspergillus flavus NRRL3357] &gt;gi|391868344|gb|EIT77562.1|…
gene-AFLA_093920	1883.07	3206.15	559.98	0.174658	-2.51739	1.13492e-40	5.00376e-39	NW_002477245.1	1325773	1326725	+	748	AFLA_093920	-	-	PF06884	opiNOG27904	S	sp|Q9ZVY7|OBP1A_ARATH Oil body-associated protein 1A OS=Arabidopsis thaliana GN=OBAP1A PE=2 SV=1	gi|238499955|ref|XP_002381212.1| DUF1264 domain protein [Aspergillus flavus NRRL3357] &gt;gi|317150569|ref|XP_001824123.2| hypothetical protein AOR_1_724094 [Aspergillus oryzae RIB40] &gt;gi|220692965|gb|EED49311.1| DUF1264 domain protein [Aspergillus flavus NRRL3357] &gt;gi|914760484|gb|KOC14299.1| DUF1264 domain protein [Aspergillus flavus AF70]
gene-AFLA_041690	11112.3	3526.84	18697.8	5.30157	2.40642	1.17763e-40	5.17498e-39	NW_002477241.1	928184	929843	+	1560	AFLA_041690	-	K01738	PF00581;PF00291	opiNOG22900	R	sp|Q44004|SBNA_CUPMC Putative siderophore biosynthesis protein SbnA OS=Cupriavidus metallidurans (strain ATCC 43123 / DSM 2839 / NBRC 102507 / CH34) GN=sbnA PE=3 SV=2	gi|238492789|ref|XP_002377631.1| cysteine synthase B, putative [Aspergillus flavus NRRL3357] &gt;gi|220696125|gb|EED52467.1| cysteine synthase B, putative [Aspergillus flavus NRRL3357]
gene-AFLA_032290	5350.5	9032.13	1668.87	0.18477	-2.43619	1.45375e-40	6.36741e-39	NW_002477238.1	2576980	2577541	+	504	AFLA_032290	-	-	-	opiNOG65511;NOG161977	S	-	gi|238487002|ref|XP_002374739.1| conserved serine-rich protein [Aspergillus flavus NRRL3357] &gt;gi|220699618|gb|EED55957.1| conserved serine-rich protein [Aspergillus flavus NRRL3357] &gt;gi|391867510|gb|EIT76756.1| conserved serine-rich protein [Aspergillus oryzae 3.042] &gt;gi|635508287|gb|KDE80271.1| putative serine-rich protein [Aspergillus oryzae 100-8]
gene-AFLA_056280	2635.42	4696.81	574.025	0.122216	-3.0325	2.03184e-40	8.87039e-39	NW_002477242.1	463508	463779	-	207	AFLA_056280	GO:0016021	-	-	opiNOG47183	S	-	gi|992228668|ref|XP_015411079.1| hypothetical protein ANOM_001400, partial [Aspergillus nomius NRRL 13137] &gt;gi|910298640|gb|KNG90156.1| hypothetical protein ANOM_001400, partial [Aspergillus nomius NRRL 13137]
gene-AFLA_023070	1027.05	288.926	1765.17	6.10941	2.61103	2.17714e-40	9.47375e-39	NW_002477238.1	45811	47880	+	1844	AFLA_023070	GO:0016021	-	-	opiNOG23998;sordNOG15553	S	-	gi|238485160|ref|XP_002373818.1| integral membrane protein [Aspergillus flavus NRRL3357] &gt;gi|220698697|gb|EED55036.1| integral membrane protein [Aspergillus flavus NRRL3357]
gene-AFLA_081650	110.119	211.049	9.18829	0.0435362	-4.52164	2.73185e-40	1.1849e-38	NW_002477237.1	2517646	2518615	-	771	AFLA_081650	-	-	-	eurotNOG12607	S	-	gi|238483683|ref|XP_002373080.1| conserved hypothetical protein [Aspergillus flavus NRRL3357] &gt;gi|220701130|gb|EED57468.1| conserved hypothetical protein [Aspergillus flavus NRRL3357]
gene-AFLA_007360	215.153	393.389	36.9174	0.0938444	-3.41359	3.89615e-40	1.68442e-38	NW_002477251.1	2475	3107	+	633	AFLA_007360	-	-	-	-	-	-	gi|238507562|ref|XP_002384982.1| hypothetical protein AFLA_007360 [Aspergillus flavus NRRL3357] &gt;gi|220688501|gb|EED44853.1| hypothetical protein AFLA_007360 [Aspergillus flavus NRRL3357]
gene-AFLA_123210	190.373	350.588	30.1586	0.0860231	-3.53913	4.35214e-40	1.87549e-38	NW_002477246.1	52349	53536	+	1188	AFLA_123210	GO:0016787	-	PF03443	NOG131963;NOG78921	SG	sp|G2Q9T3|CEL61_MYCTT Polysaccharide monooxygenase Cel61a OS=Myceliophthora thermophila (strain ATCC 42464 / BCRC 31852 / DSM 1799) GN=Cel61a PE=1 SV=1	gi|238500562|ref|XP_002381515.1| endoglucanase-4 precursor, putative [Aspergillus flavus NRRL3357] &gt;gi|220691752|gb|EED48099.1| endoglucanase-4 precursor, putative [Aspergillus flavus NRRL3357]
gene-AFLA_066770	1177.12	338.991	2015.25	5.94484	2.57164	4.40515e-40	1.89223e-38	NW_002477244.1	686534	688074	-	1416	AFLA_066770	GO:0055114;GO:0050660;GO:0016614	-	PF01565	COG0277;NOG124469	CR	sp|D4B1P2|A2372_ARTBC Uncharacterized FAD-linked oxidoreductase ARB_02372 OS=Arthroderma benhamiae (strain ATCC MYA-4681 / CBS 112371) GN=ARB_02372 PE=1 SV=1	gi|238498002|ref|XP_002380236.1| oxidoreductase, FAD-binding, putative [Aspergillus flavus NRRL3357] &gt;gi|220693510|gb|EED49855.1| oxidoreductase, FAD-binding, putative [Aspergillus flavus NRRL3357]
gene-AFLA_001660	447.109	106.393	787.825	7.40484	2.88847	4.86958e-40	2.08502e-38	NW_002477247.1	310381	310860	+	480	AFLA_001660	-	-	-	-	-	-	gi|238502267|ref|XP_002382367.1| conserved hypothetical protein [Aspergillus flavus NRRL3357] &gt;gi|220691177|gb|EED47525.1| conserved hypothetical protein [Aspergillus flavus NRRL3357]
gene-AFLA_084280	691.267	1195.76	186.774	0.156196	-2.67857	6.39265e-40	2.72841e-38	NW_002477237.1	3216508	3218481	+	1650	AFLA_084280	GO:0016021;GO:0055114;GO:0005506;GO:0020037;GO:0016705;GO:0004497	-	PF00067	opiNOG10153;opiNOG04525	JQ	sp|Q27514|C13A5_CAEEL Putative cytochrome P450 CYP13A5 OS=Caenorhabditis elegans GN=cyp-13A5 PE=3 SV=1	gi|238484209|ref|XP_002373343.1| cytochrome P450 monooxygenase, putative [Aspergillus flavus NRRL3357] &gt;gi|220701393|gb|EED57731.1| cytochrome P450 monooxygenase, putative [Aspergillus flavus NRRL3357]
gene-AFLA_057790	206.629	33.5978	379.661	11.3002	3.49827	6.50732e-40	2.76851e-38	NW_002477242.1	857858	859894	-	1791	AFLA_057790	GO:0016787	-	PF00135	opiNOG14325;COG2272	IR	sp|D4B1N9|LIP3_ARTBC Probable secreted lipase ARB_02369 OS=Arthroderma benhamiae (strain ATCC MYA-4681 / CBS 112371) GN=ARB_02369 PE=1 SV=1	gi|238494574|ref|XP_002378523.1| carboxylesterase, putative [Aspergillus flavus NRRL3357] &gt;gi|220695173|gb|EED51516.1| carboxylesterase, putative [Aspergillus flavus NRRL3357]
gene-AFLA_138850	2615.66	805.236	4426.09	5.49664	2.45855	6.87592e-40	2.91604e-38	NW_002477243.1	2118597	2120936	+	1842	AFLA_138850	GO:0008643;GO:0022891;GO:0055085;GO:0016021	-	PF00083	sordNOG06822;opiNOG15677	R	sp|Q8VZ80|PLT5_ARATH Polyol transporter 5 OS=Arabidopsis thaliana GN=PLT5 PE=1 SV=2	gi|238497321|ref|XP_002379896.1| facilitated glucose transporter, putative [Aspergillus flavus NRRL3357] &gt;gi|220694776|gb|EED51120.1| facilitated glucose transporter, putative [Aspergillus flavus NRRL3357]
gene-AFLA_032900	1354.91	2322.46	387.355	0.166786	-2.58393	9.11014e-40	3.85134e-38	NW_002477238.1	2740863	2741087	-	156	AFLA_032900	GO:0016021	-	-	opiNOG64813	S	-	gi|238487124|ref|XP_002374800.1| conserved hypothetical protein [Aspergillus flavus NRRL3357] &gt;gi|220699679|gb|EED56018.1| conserved hypothetical protein [Aspergillus flavus NRRL3357]
gene-AFLA_085850	593.619	153.782	1033.46	6.72028	2.74852	9.92829e-40	4.18397e-38	NW_002477237.1	3664788	3666265	-	1422	AFLA_085850	-	-	PF13449	opiNOG20135;COG4222	S	sp|D4AK94|A4696_ARTBC Uncharacterized secreted protein ARB_04696 OS=Arthroderma benhamiae (strain ATCC MYA-4681 / CBS 112371) GN=ARB_04696 PE=1 SV=1	gi|238484521|ref|XP_002373499.1| conserved hypothetical protein [Aspergillus flavus NRRL3357] &gt;gi|220701549|gb|EED57887.1| conserved hypothetical protein [Aspergillus flavus NRRL3357]
gene-AFLA_116560	796.478	219.297	1373.66	6.26393	2.64707	1.00098e-39	4.20504e-38	NW_002477250.1	200009	200998	-	990	AFLA_116560	-	-	PF05368	opiNOG26650	R	-	gi|238506323|ref|XP_002384363.1| NmrA-like family protein [Aspergillus flavus NRRL3357] &gt;gi|220689076|gb|EED45427.1| NmrA-like family protein [Aspergillus flavus NRRL3357]
gene-AFLA_092190	713.157	1231.87	194.448	0.157849	-2.66338	1.03857e-39	4.34931e-38	NW_002477245.1	829927	830317	+	375	AFLA_092190	GO:0005524;GO:0008716;GO:0046872	-	-	NOG170189;COG1181;opiNOG30555	MS	sp|Q8PPA6|DDL_XANAC D-alanine--D-alanine ligase OS=Xanthomonas axonopodis pv. citri (strain 306) GN=ddl PE=3 SV=1	gi|238499609|ref|XP_002381039.1| conserved hypothetical protein [Aspergillus flavus NRRL3357] &gt;gi|83772709|dbj|BAE62837.1| unnamed protein product [Aspergillus oryzae RIB40] &gt;gi|220692792|gb|EED49138.1| conserved hypothetical protein [Aspergillus flavus NRRL3357]
gene-AFLA_121660	450.59	40.2068	860.973	21.4136	4.42046	1.13422e-39	4.73502e-38	NW_002477250.1	1511898	1512705	-	708	AFLA_121660	-	-	-	opiNOG46169	R	-	gi|238507343|ref|XP_002384873.1| conserved hypothetical protein [Aspergillus flavus NRRL3357] &gt;gi|220689586|gb|EED45937.1| conserved hypothetical protein [Aspergillus flavus NRRL3357]
gene-AFLA_111290	1597.2	479.987	2714.42	5.6552	2.49958	1.18064e-39	4.91345e-38	NW_002477240.1	1920538	1921792	+	1134	AFLA_111290	GO:0016021	-	-	opiNOG42357;opiNOG33470	S	-	gi|238491522|ref|XP_002376998.1| conserved hypothetical protein [Aspergillus flavus NRRL3357] &gt;gi|220697411|gb|EED53752.1| conserved hypothetical protein [Aspergillus flavus NRRL3357]
gene-AFLA_036560	3438.15	559.39	6316.9	11.2925	3.49729	1.32826e-39	5.51064e-38	NW_002477238.1	3742518	3743503	+	711	AFLA_036560	-	-	PF10342	-	-	sp|Q4WFV6|YA880_ASPFU UPF0619 GPI-anchored membrane protein AFUA_3G00880 OS=Neosartorya fumigata (strain ATCC MYA-4609 / Af293 / CBS 101355 / FGSC A1100) GN=AFUA_3G00880 PE=1 SV=1	gi|238487856|ref|XP_002375166.1| conserved threonine rich protein [Aspergillus flavus NRRL3357] &gt;gi|220700045|gb|EED56384.1| conserved threonine rich protein [Aspergillus flavus NRRL3357] &gt;gi|914761187|gb|KOC15002.1| conserved threonine rich protein [Aspergillus flavus AF70]
gene-AFLA_025720	1003.33	278.825	1727.83	6.19684	2.63153	1.3668e-39	5.65297e-38	NW_002477238.1	735928	738345	-	2283	AFLA_025720	GO:0008270;GO:0000981;GO:0006357;GO:0005634	-	PF00172;PF11951	opiNOG00804;opiNOG34536	K	sp|Q4WPL7|NOSA_ASPFU C6 finger domain transcription factor nosA OS=Neosartorya fumigata (strain ATCC MYA-4609 / Af293 / CBS 101355 / FGSC A1100) GN=nosA PE=2 SV=2	gi|238485690|ref|XP_002374083.1| C6 transcription factor NosA [Aspergillus flavus NRRL3357] &gt;gi|220698962|gb|EED55301.1| C6 transcription factor NosA [Aspergillus flavus NRRL3357] &gt;gi|914756675|gb|KOC10840.1| C6 transcription factor NosA [Aspergillus flavus AF70]
gene-AFLA_044630	1375.3	407.867	2342.73	5.74385	2.52202	1.43478e-39	5.91582e-38	NW_002477241.1	1720352	1722017	+	1526	AFLA_044630	-	-	-	eurotNOG05872	S	-	gi|238493377|ref|XP_002377925.1| conserved hypothetical protein [Aspergillus flavus NRRL3357] &gt;gi|317157136|ref|XP_001826242.2| hypothetical protein AOR_1_1098054 [Aspergillus oryzae RIB40] &gt;gi|220696419|gb|EED52761.1| conserved hypothetical protein [Aspergillus flavus NRRL3357]
gene-AFLA_064310	163.89	21.9819	305.798	13.9114	3.79819	1.48742e-39	6.11398e-38	NW_002477244.1	47408	47725	+	318	AFLA_064310	GO:0005215;GO:0016021;GO:0006857	K03305	-	COG3104;opiNOG04140	EP	-	gi|238497512|ref|XP_002379991.1| hypothetical protein AFLA_064310 [Aspergillus flavus NRRL3357] &gt;gi|220693265|gb|EED49610.1| hypothetical protein AFLA_064310 [Aspergillus flavus NRRL3357]
gene-AFLA_039260	1051.69	304.045	1799.34	5.91801	2.56511	1.64642e-39	6.74679e-38	NW_002477241.1	309451	310351	+	837	AFLA_039260	GO:0016020;GO:0016787;GO:0008152	-	PF07859	COG0657;fuNOG17249;opiNOG05173	RI	sp|P18773|EST_ACILW Esterase OS=Acinetobacter lwoffii GN=est PE=3 SV=2	gi|238492303|ref|XP_002377388.1| esterase, putative [Aspergillus flavus NRRL3357] &gt;gi|220695882|gb|EED52224.1| esterase, putative [Aspergillus flavus NRRL3357]
gene-AFLA_059120	30402.3	9955.37	50849.1	5.10771	2.35268	1.74061e-39	7.11095e-38	NW_002477242.1	1195917	1199338	-	3204	AFLA_059120	GO:0008152;GO:0016810	-	PF01557;PF01979;PF00561	opiNOG21620;opiNOG21622	R	sp|O06724|YISK_BACSU Uncharacterized protein YisK OS=Bacillus subtilis (strain 168) GN=yisK PE=2 SV=1	gi|238494840|ref|XP_002378656.1| fumarylacetoacetate hydrolase, putative [Aspergillus flavus NRRL3357] &gt;gi|220695306|gb|EED51649.1| fumarylacetoacetate hydrolase, putative [Aspergillus flavus NRRL3357]
gene-AFLA_110650	2263.04	697.087	3828.99	5.49285	2.45755	1.75615e-39	7.15258e-38	NW_002477240.1	1725338	1727221	-	1827	AFLA_110650	GO:0043565;GO:0046872	-	PF00096	KOG1721;opiNOG13306	K	sp|Q4WPF5|SEBA_ASPFU C2H2 finger domain transcription factor sebA OS=Neosartorya fumigata (strain ATCC MYA-4609 / Af293 / CBS 101355 / FGSC A1100) GN=sebA PE=4 SV=1	gi|169773409|ref|XP_001821173.1| C2H2 transcription factor (Seb1) [Aspergillus oryzae RIB40] &gt;gi|238491394|ref|XP_002376934.1| C2H2 transcription factor (Seb1), putative [Aspergillus flavus NRRL3357] &gt;gi|83769034|dbj|BAE59171.1| unnamed protein product [Aspergillus oryzae RIB40] &gt;gi|220697347|gb|EED53688.1| C2H2 transcription factor (Seb1), putative [Aspergillus flavus NRRL3357] &gt;gi|3…
gene-AFLA_060670	1205.13	267.489	2142.77	8.0107	3.00193	1.93149e-39	7.84278e-38	NW_002477242.1	1582574	1583830	-	1050	AFLA_060670	GO:0016021;GO:0008152;GO:0003824	-	-	opiNOG60553;opiNOG36650;pleNOG08887	S	-	gi|238495150|ref|XP_002378811.1| integral membrane protein [Aspergillus flavus NRRL3357] &gt;gi|220695461|gb|EED51804.1| integral membrane protein [Aspergillus flavus NRRL3357]
gene-AFLA_128690	135.482	14.6298	256.335	17.5214	4.13105	2.01114e-39	8.14145e-38	NW_002477246.1	1502805	1503678	+	789	AFLA_128690	GO:0016021	-	-	opiNOG31888;opiNOG57579;sordNOG10781	S	-	gi|238501656|ref|XP_002382062.1| conserved hypothetical protein [Aspergillus flavus NRRL3357] &gt;gi|220692299|gb|EED48646.1| conserved hypothetical protein [Aspergillus flavus NRRL3357]
gene-AFLA_128850	12472.1	20894.5	4049.75	0.193819	-2.36722	2.81734e-39	1.13707e-37	NW_002477246.1	1540855	1542397	-	1394	AFLA_128850	-	-	-	eurotNOG07633	S	-	gi|238501688|ref|XP_002382078.1| conserved hypothetical protein [Aspergillus flavus NRRL3357] &gt;gi|317142783|ref|XP_003189437.1| hypothetical protein AOR_1_1038164 [Aspergillus oryzae RIB40] &gt;gi|220692315|gb|EED48662.1| conserved hypothetical protein [Aspergillus flavus NRRL3357] &gt;gi|914760510|gb|KOC14325.1| hypothetical protein AFLA70_47g003750 [Aspergillus flavus AF70]
gene-AFLA_028770	12850.3	21887.1	3813.49	0.174235	-2.52089	3.20645e-39	1.29021e-37	NW_002477238.1	1606185	1606802	-	618	AFLA_028770	GO:0055114;GO:0016491	-	-	NOG163355	S	-	gi|238486298|ref|XP_002374387.1| conserved hypothetical protein [Aspergillus flavus NRRL3357] &gt;gi|220699266|gb|EED55605.1| conserved hypothetical protein [Aspergillus flavus NRRL3357]
gene-AFLA_018550	13414.5	4371	22458	5.13795	2.36119	3.55511e-39	1.42621e-37	NW_002477239.1	1563476	1566818	+	2916	AFLA_018550	GO:0005975;GO:0008184;GO:0030170	K00688	PF00343	opiNOG00217;COG0058	G	sp|P06738|PHSG_YEAST Glycogen phosphorylase OS=Saccharomyces cerevisiae (strain ATCC 204508 / S288c) GN=GPH1 PE=1 SV=4	gi|238489275|ref|XP_002375875.1| glycogen phosphorylase GlpV/Gph1, putative [Aspergillus flavus NRRL3357] &gt;gi|220698263|gb|EED54603.1| glycogen phosphorylase GlpV/Gph1, putative [Aspergillus flavus NRRL3357]
gene-AFLA_124940	488.409	25.4115	951.407	37.4401	5.22651	3.69112e-39	1.47634e-37	NW_002477246.1	453660	455110	+	1218	AFLA_124940	GO:0016021	-	-	opiNOG51234;sordNOG08949	S	-	gi|238500906|ref|XP_002381687.1| conserved hypothetical protein [Aspergillus flavus NRRL3357] &gt;gi|220691924|gb|EED48271.1| conserved hypothetical protein [Aspergillus flavus NRRL3357]
gene-AFLA_022880	13526.2	4408.03	22644.5	5.1371	2.36095	3.82728e-39	1.52623e-37	NW_002477238.1	22398	25237	-	1803	AFLA_022880	GO:0016021;GO:0005215;GO:0006810	-	PF00854	COG3104;opiNOG77771;sorNOG03338	E	sp|P46030|PTR2_CANAX Peptide transporter PTR2 OS=Candida albicans GN=PTR2 PE=3 SV=1	gi|238485142|ref|XP_002373809.1| oligopeptide transporter, putative [Aspergillus flavus NRRL3357] &gt;gi|220698688|gb|EED55027.1| oligopeptide transporter, putative [Aspergillus flavus NRRL3357]
gene-AFLA_078210	4109.36	7311.09	907.637	0.124145	-3.0099	4.18532e-39	1.66404e-37	NW_002477237.1	1562917	1564021	+	1041	AFLA_078210	-	-	PF06966	COG3752;opiNOG10725;fuNOG11390	SR	-	gi|169766290|ref|XP_001817616.1| hypothetical protein AOR_1_992174 [Aspergillus oryzae RIB40] &gt;gi|238482999|ref|XP_002372738.1| DUF1295 domain protein [Aspergillus flavus NRRL3357] &gt;gi|83765471|dbj|BAE55614.1| unnamed protein product [Aspergillus oryzae RIB40] &gt;gi|220700788|gb|EED57126.1| DUF1295 domain protein [Aspergillus flavus NRRL3357] &gt;gi|391864746|gb|EIT74040.1| hypothetical pr…
gene-AFLA_042400	271.261	53.8091	488.713	9.08234	3.18306	4.54909e-39	1.8033e-37	NW_002477241.1	1125342	1128903	-	3492	AFLA_042400	GO:0008152;GO:0003824	-	PF13193;PF00550;PF00501;PF00668	opiNOG35478;sordNOG13532	I	sp|O31826|YNGI_BACSU Putative acyl-CoA synthetase YngI OS=Bacillus subtilis (strain 168) GN=yngI PE=3 SV=1	gi|238492931|ref|XP_002377702.1| AMP-binding enzyme family protein [Aspergillus flavus NRRL3357] &gt;gi|220696196|gb|EED52538.1| AMP-binding enzyme family protein [Aspergillus flavus NRRL3357]
gene-AFLA_064520	2153.28	672.263	3634.29	5.40606	2.43458	6.24294e-39	2.46744e-37	NW_002477244.1	95877	97232	+	1260	AFLA_064520	GO:0016021;GO:0008171;GO:0032259	-	PF00891	opiNOG41563;KOG3178;opiNOG21845	R	sp|Q2UPB3|ACLM_ASPOR O-methyltransferase aclM OS=Aspergillus oryzae (strain ATCC 42149 / RIB 40) GN=aclM PE=3 SV=1	gi|238497554|ref|XP_002380012.1| O-methyltransferase GliM-like, putative [Aspergillus flavus NRRL3357] &gt;gi|220693286|gb|EED49631.1| O-methyltransferase GliM-like, putative [Aspergillus flavus NRRL3357]
gene-AFLA_011660	5774.14	1873.29	9674.98	5.16469	2.36868	6.89713e-39	2.71796e-37	NW_002477251.1	1112563	1113901	+	1173	AFLA_011660	GO:0055114;GO:0016491	-	PF07992	opiNOG30850;ascNOG21489	R	-	gi|238508435|ref|XP_002385411.1| conserved hypothetical protein [Aspergillus flavus NRRL3357] &gt;gi|317157948|ref|XP_001826675.2| hypothetical protein AOR_1_120034 [Aspergillus oryzae RIB40] &gt;gi|220688930|gb|EED45282.1| conserved hypothetical protein [Aspergillus flavus NRRL3357] &gt;gi|391864265|gb|EIT73561.1| hypothetical protein Ao3042_10557 [Aspergillus oryzae 3.042] &gt;gi|635503489|gb|K…
gene-AFLA_024080	3585.56	1145.47	6025.65	5.26044	2.39518	7.0225e-39	2.75922e-37	NW_002477238.1	309641	311439	-	1569	AFLA_024080	GO:0005506;GO:0055114;GO:0016021;GO:0004497;GO:0016705;GO:0020037	K00489	PF00067	KOG0684;opiNOG22305;sordNOG11770	Q	sp|Q60991|CP7B1_MOUSE 25-hydroxycholesterol 7-alpha-hydroxylase OS=Mus musculus GN=Cyp7b1 PE=1 SV=2	gi|238485362|ref|XP_002373919.1| cytochrome p450, putative [Aspergillus flavus NRRL3357] &gt;gi|220698798|gb|EED55137.1| cytochrome p450, putative [Aspergillus flavus NRRL3357]
gene-AFLA_008630	2628.45	4428.96	827.94	0.186938	-2.41937	7.1415e-39	2.79775e-37	NW_002477251.1	304610	304918	+	264	AFLA_008630	-	-	-	-	-	-	gi|238507814|ref|XP_002385108.1| hypothetical protein AFLA_008630 [Aspergillus flavus NRRL3357] &gt;gi|220688627|gb|EED44979.1| hypothetical protein AFLA_008630 [Aspergillus flavus NRRL3357]
gene-AFLA_097190	89.4054	4.37714	174.434	39.851	5.31655	8.42279e-39	3.29006e-37	NW_002477249.1	30322	31107	+	672	AFLA_097190	-	-	-	-	-	-	gi|238504723|ref|XP_002383592.1| conserved hypothetical protein [Aspergillus flavus NRRL3357] &gt;gi|317155197|ref|XP_001824985.2| hypothetical protein AOR_1_1238084 [Aspergillus oryzae RIB40] &gt;gi|220689706|gb|EED46056.1| conserved hypothetical protein [Aspergillus flavus NRRL3357] &gt;gi|914764787|gb|KOC18596.1| hypothetical protein AFLA70_390g001170 [Aspergillus flavus AF70]
gene-AFLA_062640	96.3363	5.89398	186.779	31.6897	4.98594	9.07032e-39	3.53267e-37	NW_002477242.1	2110782	2111845	+	960	AFLA_062640	GO:0055085;GO:0042626;GO:0005576;GO:0005524;GO:0016021	-	PF00024;PF14295	-	-	-	gi|238495544|ref|XP_002379008.1| conserved hypothetical protein [Aspergillus flavus NRRL3357] &gt;gi|220695658|gb|EED52001.1| conserved hypothetical protein [Aspergillus flavus NRRL3357]
gene-AFLA_123420	2647.76	4704.69	590.824	0.125582	-2.9933	9.77267e-39	3.79515e-37	NW_002477246.1	91760	94968	-	1749	AFLA_123420	-	-	-	opiNOG52398;opiNOG49954	S	-	gi|238500604|ref|XP_002381536.1| hypothetical protein AFLA_123420 [Aspergillus flavus NRRL3357] &gt;gi|220691773|gb|EED48120.1| hypothetical protein AFLA_123420 [Aspergillus flavus NRRL3357]
gene-AFLA_050610	5460.25	1207.74	9712.76	8.04212	3.00758	9.82931e-39	3.80608e-37	NW_002477248.1	778667	780116	-	1335	AFLA_050610	GO:0005576;GO:0003993;GO:0009277	K01078	PF04185	opiNOG11122	R	sp|Q8X176|PHOA_ASPFU Acid phosphatase OS=Neosartorya fumigata (strain ATCC MYA-4609 / Af293 / CBS 101355 / FGSC A1100) GN=phoA PE=1 SV=1	gi|238503912|ref|XP_002383188.1| acid phosphatase PHOa [Aspergillus flavus NRRL3357] &gt;gi|220690659|gb|EED47008.1| acid phosphatase PHOa [Aspergillus flavus NRRL3357] &gt;gi|391863257|gb|EIT72568.1| acid phosphatase PHOa [Aspergillus oryzae 3.042] &gt;gi|635505404|gb|KDE77469.1| acid phosphatase PHOa [Aspergillus oryzae 100-8]
gene-AFLA_014500	2783.58	4687.2	879.963	0.187737	-2.41321	1.06551e-38	4.1139e-37	NW_002477239.1	433646	436332	-	2472	AFLA_014500	GO:0016021	K19327	PF04547	opiNOG05450	D	sp|O13621|YNG5_SCHPO Uncharacterized protein C691.05c OS=Schizosaccharomyces pombe (strain 972 / ATCC 24843) GN=pi030 PE=4 SV=1	gi|238488465|ref|XP_002375470.1| plasma membrane channel protein (Aqy1), putative [Aspergillus flavus NRRL3357] &gt;gi|220697858|gb|EED54198.1| plasma membrane channel protein (Aqy1), putative [Aspergillus flavus NRRL3357]
gene-AFLA_070490	2921.98	353.762	5490.21	15.5195	3.95601	1.12208e-38	4.31388e-37	NW_002477244.1	1701255	1701836	-	582	AFLA_070490	-	-	-	opiNOG59492	S	-	gi|238498746|ref|XP_002380608.1| conserved hypothetical protein [Aspergillus flavus NRRL3357] &gt;gi|220693882|gb|EED50227.1| conserved hypothetical protein [Aspergillus flavus NRRL3357]
gene-AFLA_042190	345.084	610.454	79.7136	0.130581	-2.93698	1.12376e-38	4.31388e-37	NW_002477241.1	1069386	1070216	-	831	AFLA_042190	-	-	PF14441	-	-	-	gi|238492889|ref|XP_002377681.1| conserved hypothetical protein [Aspergillus flavus NRRL3357] &gt;gi|220696175|gb|EED52517.1| conserved hypothetical protein [Aspergillus flavus NRRL3357]
gene-AFLA_064430	1775.61	549.481	3001.75	5.46288	2.44966	1.25881e-38	4.81848e-37	NW_002477244.1	79308	80963	+	1656	AFLA_064430	GO:0016021;GO:0016740;GO:0055085	-	PF07690	COG0477;opiNOG02411	GR	sp|Q2UPC1|ACLA_ASPOR MFS efflux transporter aclA OS=Aspergillus oryzae (strain ATCC 42149 / RIB 40) GN=aclA PE=3 SV=1	gi|238497536|ref|XP_002380003.1| macrolide phosphotransferase k, putative [Aspergillus flavus NRRL3357] &gt;gi|220693277|gb|EED49622.1| macrolide phosphotransferase k, putative [Aspergillus flavus NRRL3357]
gene-AFLA_119550	4299.84	1217.41	7382.27	6.06393	2.60025	1.32038e-38	5.03969e-37	NW_002477250.1	1013147	1016071	+	2925	AFLA_119550	GO:0032592;GO:0070130	-	PF01535	KOG4197;opiNOG13268	R	-	gi|238506921|ref|XP_002384662.1| pentatricopeptide repeat protein [Aspergillus flavus NRRL3357] &gt;gi|220689375|gb|EED45726.1| pentatricopeptide repeat protein [Aspergillus flavus NRRL3357]
gene-AFLA_025250	2073.37	3511.92	634.825	0.180763	-2.46783	1.99381e-38	7.58839e-37	NW_002477238.1	610444	611200	+	609	AFLA_025250	GO:0008152;GO:0016846	-	PF04828	opiNOG28974	S	-	gi|238485596|ref|XP_002374036.1| conserved hypothetical protein [Aspergillus flavus NRRL3357] &gt;gi|220698915|gb|EED55254.1| conserved hypothetical protein [Aspergillus flavus NRRL3357]
gene-AFLA_029830	240.594	45.7883	435.4	9.50897	3.24929	2.53175e-38	9.60843e-37	NW_002477238.1	1903355	1905328	-	1974	AFLA_029830	-	-	PF06985;PF12796	sordNOG07849;opiNOG01250;COG0666	R	sp|Q00808|HETE1_PODAS Vegetative incompatibility protein HET-E-1 OS=Podospora anserina GN=HET-E1 PE=4 SV=1	gi|238486510|ref|XP_002374493.1| ankyrin 2,3/unc44, putative [Aspergillus flavus NRRL3357] &gt;gi|220699372|gb|EED55711.1| ankyrin 2,3/unc44, putative [Aspergillus flavus NRRL3357]
gene-AFLA_057970	134.862	15.5364	254.188	16.3608	4.03217	2.76314e-38	1.04569e-36	NW_002477242.1	910822	911543	-	588	AFLA_057970	GO:0043565;GO:0003700;GO:0006355	-	-	-	-	-	gi|238494610|ref|XP_002378541.1| bZIP transcription factor, putative [Aspergillus flavus NRRL3357] &gt;gi|220695191|gb|EED51534.1| bZIP transcription factor, putative [Aspergillus flavus NRRL3357]
gene-AFLA_107990	566.649	104.161	1029.14	9.88029	3.30455	3.51649e-38	1.32703e-36	NW_002477240.1	1005131	1007349	+	1821	AFLA_107990	GO:0006508;GO:0004185	-	PF00450	sordNOG09703;opiNOG17802;COG2939	OE	sp|C5FW30|SPCA_ARTOC Carboxypeptidase S1 homolog A OS=Arthroderma otae (strain ATCC MYA-4605 / CBS 113480) GN=SCPA PE=3 SV=1	gi|238490866|ref|XP_002376670.1| lysosomal protective protein precursor, putative [Aspergillus flavus NRRL3357] &gt;gi|220697083|gb|EED53424.1| lysosomal protective protein precursor, putative [Aspergillus flavus NRRL3357]
gene-AFLA_097700	3048.52	5113.55	983.486	0.19233	-2.37835	3.81126e-38	1.43421e-36	NW_002477249.1	151136	152419	+	1014	AFLA_097700	-	-	PF12706	opiNOG13244	S	sp|O29003|Y1265_ARCFU UPF0173 metal-dependent hydrolase AF_1265 OS=Archaeoglobus fulgidus (strain ATCC 49558 / VC-16 / DSM 4304 / JCM 9628 / NBRC 100126) GN=AF_1265 PE=3 SV=1	gi|169780950|ref|XP_001824939.1| hypothetical protein AOR_1_1142084 [Aspergillus oryzae RIB40] &gt;gi|238504828|ref|XP_002383643.1| conserved hypothetical protein [Aspergillus flavus NRRL3357] &gt;gi|83773679|dbj|BAE63806.1| unnamed protein product [Aspergillus oryzae RIB40] &gt;gi|220689757|gb|EED46107.1| conserved hypothetical protein [Aspergillus flavus NRRL3357]
gene-AFLA_002830	2394.05	4044.12	743.98	0.183966	-2.44249	4.01502e-38	1.50665e-36	NW_002477247.1	623141	624814	-	1253	AFLA_002830	GO:0005946;GO:0003824;GO:0005992;GO:0034599;GO:0034605;GO:0042802	K00697	PF00982	opiNOG01044;COG0380	G	sp|P40387|TPS1_SCHPO Alpha,alpha-trehalose-phosphate synthase [UDP-forming] OS=Schizosaccharomyces pombe (strain 972 / ATCC 24843) GN=tps1 PE=1 SV=2	gi|238502501|ref|XP_002382484.1| alpha,alpha-trehalose-phosphate synthase subunit, putative [Aspergillus flavus NRRL3357] &gt;gi|220691294|gb|EED47642.1| alpha,alpha-trehalose-phosphate synthase subunit, putative [Aspergillus flavus NRRL3357]
gene-AFLA_064230	307.579	67.1571	548.001	8.15999	3.02857	4.09122e-38	1.53094e-36	NW_002477244.1	25295	25750	-	300	AFLA_064230	-	-	-	-	-	-	gi|238497496|ref|XP_002379983.1| hypothetical protein AFLA_064230 [Aspergillus flavus NRRL3357] &gt;gi|220693257|gb|EED49602.1| hypothetical protein AFLA_064230 [Aspergillus flavus NRRL3357]
gene-AFLA_049410	155.258	287.909	22.6066	0.07852	-3.6708	4.46349e-38	1.66558e-36	NW_002477248.1	422705	424126	+	1284	AFLA_049410	-	-	PF11951	opiNOG72532;opiNOG31264	KS	-	gi|238503672|ref|XP_002383068.1| C6 transcription factor, putative [Aspergillus flavus NRRL3357] &gt;gi|220690539|gb|EED46888.1| C6 transcription factor, putative [Aspergillus flavus NRRL3357]
gene-AFLA_023630	155.344	292.427	18.2605	0.0624445	-4.00128	5.99177e-38	2.22964e-36	NW_002477238.1	209496	209762	-	267	AFLA_023630	GO:0006810;GO:0005215;GO:0016021	-	-	opiNOG41829	G	-	gi|238485272|ref|XP_002373874.1| hypothetical protein AFLA_023630 [Aspergillus flavus NRRL3357] &gt;gi|220698753|gb|EED55092.1| hypothetical protein AFLA_023630 [Aspergillus flavus NRRL3357]
gene-AFLA_102430	289.946	516.144	63.7475	0.123507	-3.01733	7.1737e-38	2.66204e-36	NW_002477249.1	1383229	1384347	+	1119	AFLA_102430	-	-	PF14388	NOG41411;opiNOG15792;euroNOG09195	S	sp|Q5UQ60|YL662_MIMIV Uncharacterized protein L662 OS=Acanthamoeba polyphaga mimivirus GN=MIMI_L662 PE=4 SV=1	gi|169780124|ref|XP_001824526.1| hypothetical protein AOR_1_296084 [Aspergillus oryzae RIB40] &gt;gi|238505822|ref|XP_002384114.1| conserved hypothetical protein [Aspergillus flavus NRRL3357] &gt;gi|83773266|dbj|BAE63393.1| unnamed protein product [Aspergillus oryzae RIB40] &gt;gi|220690228|gb|EED46578.1| conserved hypothetical protein [Aspergillus flavus NRRL3357]
gene-AFLA_049770	759.927	216.634	1303.22	6.01576	2.58875	8.16275e-38	3.02067e-36	NW_002477248.1	518361	518663	+	303	AFLA_049770	GO:0005488	-	-	-	-	-	gi|238503744|ref|XP_002383104.1| hypothetical protein AFLA_049770 [Aspergillus flavus NRRL3357] &gt;gi|220690575|gb|EED46924.1| hypothetical protein AFLA_049770 [Aspergillus flavus NRRL3357]
gene-AFLA_040280	1081.38	1833.95	328.806	0.179288	-2.47965	1.10022e-37	4.06017e-36	NW_002477241.1	564950	565424	-	408	AFLA_040280	-	-	PF01042	sordNOG13952;opiNOG43719;opiNOG35933	SR	-	gi|238492507|ref|XP_002377490.1| L-PSP endoribonuclease family protein, putative [Aspergillus flavus NRRL3357] &gt;gi|317156622|ref|XP_001825887.2| L-PSP endoribonuclease family protein [Aspergillus oryzae RIB40] &gt;gi|220695984|gb|EED52326.1| L-PSP endoribonuclease family protein, putative [Aspergillus flavus NRRL3357]
gene-AFLA_125460	269.101	480.52	57.6831	0.120043	-3.05838	1.12045e-37	4.12345e-36	NW_002477246.1	587754	588901	+	954	AFLA_125460	-	-	PF05368	opiNOG26662;sordNOG12336;hypNOG06340	SR	-	gi|238501010|ref|XP_002381739.1| conserved hypothetical protein [Aspergillus flavus NRRL3357] &gt;gi|220691976|gb|EED48323.1| conserved hypothetical protein [Aspergillus flavus NRRL3357]
gene-AFLA_065540	1040.98	258.523	1823.45	7.05333	2.8183	1.46581e-37	5.37959e-36	NW_002477244.1	333936	340353	-	1278	AFLA_065540	GO:0008233;GO:0016042;GO:0046872;GO:0006508	-	PF01764;PF04389	opiNOG24453;KOG3946	IO	sp|O59952|LIP_THELA Lipase OS=Thermomyces lanuginosus GN=LIP PE=1 SV=1	gi|238497756|ref|XP_002380113.1| extracellular lipase, putative [Aspergillus flavus NRRL3357] &gt;gi|220693387|gb|EED49732.1| extracellular lipase, putative [Aspergillus flavus NRRL3357]
gene-AFLA_109480	945.825	153.856	1737.79	11.2949	3.4976	1.59612e-37	5.84179e-36	NW_002477240.1	1428350	1430016	-	1608	AFLA_109480	GO:0016787	-	PF03659	opiNOG16416;sordNOG04653	R	sp|B6GX22|MU71A_PENRW Mutanase Pc12g07500 OS=Penicillium rubens (strain ATCC 28089 / DSM 1075 / NRRL 1951 / Wisconsin 54-1255) GN=PCH_Pc12g07500 PE=1 SV=1	gi|238491160|ref|XP_002376817.1| extracellular alpha-1,3-glucanase/mutanase, putative [Aspergillus flavus NRRL3357] &gt;gi|220697230|gb|EED53571.1| extracellular alpha-1,3-glucanase/mutanase, putative [Aspergillus flavus NRRL3357] &gt;gi|914758264|gb|KOC12240.1| putative extracellular alpha-1,3-glucanase/mutanase [Aspergillus flavus AF70]
gene-AFLA_116000	539.587	144.277	934.898	6.47988	2.69597	1.7426e-37	6.36048e-36	NW_002477250.1	65606	66436	-	831	AFLA_116000	GO:0055114;GO:0051213	-	PF05721	opiNOG43709;COG5285	QS	sp|Q4WAZ3|FMAF_ASPFU Dioxygenase af480 OS=Neosartorya fumigata (strain ATCC MYA-4609 / Af293 / CBS 101355 / FGSC A1100) GN=af480 PE=1 SV=2	gi|169785235|ref|XP_001827078.1| phytanoyl-CoA dioxygenase family protein [Aspergillus oryzae RIB40] &gt;gi|238506211|ref|XP_002384307.1| phytanoyl-CoA dioxygenase family protein [Aspergillus flavus NRRL3357] &gt;gi|83775826|dbj|BAE65945.1| unnamed protein product [Aspergillus oryzae RIB40] &gt;gi|220689020|gb|EED45371.1| phytanoyl-CoA dioxygenase family protein [Aspergillus flavus NRRL3357] &gt;…
gene-AFLA_080600	1937.28	3293.25	581.314	0.176517	-2.50212	2.098e-37	7.63113e-36	NW_002477237.1	2258035	2259570	-	1377	AFLA_080600	GO:0006482;GO:0003735;GO:0052689;GO:0005763	K13617	PF12697	opiNOG04864;COG0596	R	sp|Q2URJ0|PPME1_ASPOR Protein phosphatase methylesterase 1 OS=Aspergillus oryzae (strain ATCC 42149 / RIB 40) GN=ppe1 PE=3 SV=2	gi|238483477|ref|XP_002372977.1| carboxylesterase-mitochondrial 37S ribosomal protein YmS2 [Aspergillus flavus NRRL3357] &gt;gi|220701027|gb|EED57365.1| ribosomal protein/carboxylic ester hydrolase (Ppe1), putative [Aspergillus flavus NRRL3357]
gene-AFLA_110050	3076.58	5690.99	462.162	0.0812094	-3.62221	2.10214e-37	7.63113e-36	NW_002477240.1	1575823	1579103	+	3138	AFLA_110050	GO:0005524;GO:0016021;GO:0098655;GO:0019829;GO:0046872	-	PF00690;PF00702;PF00122;PF13246;PF00689	opiNOG10443	P	sp|Q01896|ATN2_YEAST Sodium transport ATPase 2 OS=Saccharomyces cerevisiae (strain ATCC 204508 / S288c) GN=ENA2 PE=1 SV=1	gi|238491274|ref|XP_002376874.1| sodium P-type ATPase, putative [Aspergillus flavus NRRL3357] &gt;gi|220697287|gb|EED53628.1| sodium P-type ATPase, putative [Aspergillus flavus NRRL3357]
gene-AFLA_113350	205.938	37.186	374.689	10.0761	3.33286	2.98151e-37	1.0794e-35	NW_002477240.1	2452594	2453262	+	669	AFLA_113350	-	-	-	NOG49371;opiNOG30338	S	-	gi|238491934|ref|XP_002377204.1| conserved hypothetical protein [Aspergillus flavus NRRL3357] &gt;gi|220697617|gb|EED53958.1| conserved hypothetical protein [Aspergillus flavus NRRL3357] &gt;gi|391869102|gb|EIT78307.1| hypothetical protein Ao3042_05458 [Aspergillus oryzae 3.042] &gt;gi|635510680|gb|KDE82606.1| hypothetical protein AO1008_09337 [Aspergillus oryzae 100-8]
gene-AFLA_084170	164.186	24.5869	303.785	12.3556	3.62709	3.25347e-37	1.17468e-35	NW_002477237.1	3191475	3193357	-	1764	AFLA_084170	GO:0055114;GO:0016491;GO:0005507	-	PF07731;PF07732;PF00394	opiNOG10372	Q	sp|E9RBR0|ABR2_ASPFU Laccase abr2 OS=Neosartorya fumigata (strain ATCC MYA-4609 / Af293 / CBS 101355 / FGSC A1100) GN=abr2 PE=1 SV=1	gi|238484187|ref|XP_002373332.1| L-ascorbate oxidase, putative [Aspergillus flavus NRRL3357] &gt;gi|220701382|gb|EED57720.1| L-ascorbate oxidase, putative [Aspergillus flavus NRRL3357] &gt;gi|391870754|gb|EIT79930.1| multicopper oxidase [Aspergillus oryzae 3.042] &gt;gi|635509105|gb|KDE81077.1| multicopper oxidase [Aspergillus oryzae 100-8]
gene-AFLA_113320	11233.4	3782.78	18683.9	4.93921	2.30428	3.3799e-37	1.21704e-35	NW_002477240.1	2439067	2440512	-	1377	AFLA_113320	GO:0016639;GO:0055114;GO:0005829;GO:0006520	K00262	PF02812;PF00208	opiNOG05535;COG0334	E	sp|Q9URS1|DHE4_PENCH NADP-specific glutamate dehydrogenase OS=Penicillium chrysogenum GN=GDH PE=3 SV=1	gi|169773901|ref|XP_001821419.1| NADP-specific glutamate dehydrogenase [Aspergillus oryzae RIB40] &gt;gi|238491928|ref|XP_002377201.1| Glutamate/Leucine/Phenylalanine/Valine dehydrogenase, putative [Aspergillus flavus NRRL3357] &gt;gi|83769280|dbj|BAE59417.1| unnamed protein product [Aspergillus oryzae RIB40] &gt;gi|220697614|gb|EED53955.1| Glutamate/Leucine/Phenylalanine/Valine dehydrogenase, pu…
gene-AFLA_064630	98.9788	6.59365	191.364	29.0225	4.8591	3.54109e-37	1.27165e-35	NW_002477244.1	122443	125369	+	1995	AFLA_064630	-	-	PF01823	opiNOG52503;opiNOG53021;opiNOG49324;eurotNOG06685	S	-	gi|238497576|ref|XP_002380023.1| hypothetical protein AFLA_064630 [Aspergillus flavus NRRL3357] &gt;gi|220693297|gb|EED49642.1| hypothetical protein AFLA_064630 [Aspergillus flavus NRRL3357]
gene-AFLA_139460	6625.45	2225.7	11025.2	4.95359	2.30847	3.65283e-37	1.30826e-35	NW_002477243.1	2257028	2258633	-	1491	AFLA_139460	GO:0016021;GO:0055085	-	PF07690	eurotNOG00647;KOG0255	R	sp|B3FWT8|RDC3_METCM Efflux pump rdc3 OS=Metacordyceps chlamydosporia GN=rdc3 PE=3 SV=1	gi|238497441|ref|XP_002379956.1| MFS multidrug transporter, putative [Aspergillus flavus NRRL3357] &gt;gi|220694836|gb|EED51180.1| MFS multidrug transporter, putative [Aspergillus flavus NRRL3357]
gene-AFLA_065790	92.4256	177.662	7.18944	0.040467	-4.62711	3.70962e-37	1.32505e-35	NW_002477244.1	404100	404897	+	798	AFLA_065790	GO:0016787	-	PF12706	opiNOG17970	R	sp|Q8TV58|Y1542_METKA UPF0173 metal-dependent hydrolase MK1542 OS=Methanopyrus kandleri (strain AV19 / DSM 6324 / JCM 9639 / NBRC 100938) GN=MK1542 PE=3 SV=1	gi|238497806|ref|XP_002380138.1| Zn-dependent hydrolase of the beta-lactamase fold, putative [Aspergillus flavus NRRL3357] &gt;gi|220693412|gb|EED49757.1| Zn-dependent hydrolase of the beta-lactamase fold, putative [Aspergillus flavus NRRL3357]
gene-AFLA_136410	3439.7	1133.18	5746.23	5.07088	2.34224	3.73605e-37	1.33093e-35	NW_002477243.1	1479842	1481752	+	1911	AFLA_136410	-	-	-	opiNOG22731;NOG24603;euroNOG08776	KRS	-	gi|238496837|ref|XP_002379654.1| transcriptional regulator Medusa [Aspergillus flavus NRRL3357] &gt;gi|220694534|gb|EED50878.1| transcriptional regulator Medusa [Aspergillus flavus NRRL3357]
gene-AFLA_097750	6338.98	2016.45	10661.5	5.28727	2.40252	4.04421e-37	1.43688e-35	NW_002477249.1	164259	165354	-	918	AFLA_097750	-	-	-	opiNOG36669	S	-	gi|238504838|ref|XP_002383648.1| conserved hypothetical protein [Aspergillus flavus NRRL3357] &gt;gi|220689762|gb|EED46112.1| conserved hypothetical protein [Aspergillus flavus NRRL3357] &gt;gi|223987595|gb|ACN32247.1| SspA [Aspergillus flavus]
gene-AFLA_065950	157.861	23.2521	292.47	12.5782	3.65285	5.78913e-37	2.05138e-35	NW_002477244.1	440940	442574	-	1635	AFLA_065950	-	-	PF06985	opiNOG25366;opiNOG28258;NOG56367	S	-	gi|238497838|ref|XP_002380154.1| conserved hypothetical protein [Aspergillus flavus NRRL3357] &gt;gi|220693428|gb|EED49773.1| conserved hypothetical protein [Aspergillus flavus NRRL3357]
gene-AFLA_013060	1688.25	537.732	2838.77	5.27916	2.40031	6.25165e-37	2.20941e-35	NW_002477239.1	59044	61101	+	1479	AFLA_013060	GO:0055085;GO:0016021	-	PF05978	opiNOG05333;KOG3098	RS	sp|Q9URX1|YLX5_SCHPO UNC93-like protein C922.05c OS=Schizosaccharomyces pombe (strain 972 / ATCC 24843) GN=SPAC922.05c PE=3 SV=1	gi|238488177|ref|XP_002375326.1| conserved hypothetical protein [Aspergillus flavus NRRL3357] &gt;gi|220697714|gb|EED54054.1| conserved hypothetical protein [Aspergillus flavus NRRL3357]
gene-AFLA_073210	7017.86	1780.77	12255	6.88183	2.78279	6.57109e-37	2.31618e-35	NW_002477237.1	258968	260762	-	1416	AFLA_073210	GO:0033609;GO:0045735;GO:0016853	-	PF00190	opiNOG13103	R	sp|O34767|OXDD_BACSU Oxalate decarboxylase OxdD OS=Bacillus subtilis (strain 168) GN=oxdD PE=1 SV=1	gi|238482001|ref|XP_002372239.1| oxalate decarboxylase, putative [Aspergillus flavus NRRL3357] &gt;gi|220700289|gb|EED56627.1| oxalate decarboxylase, putative [Aspergillus flavus NRRL3357]
gene-AFLA_009790	147.007	19.8664	274.148	13.7996	3.78656	7.16955e-37	2.52048e-35	NW_002477251.1	637180	639031	+	1683	AFLA_009790	GO:0016021	-	-	eurotNOG00929;opiNOG23998	S	-	gi|238508046|ref|XP_002385224.1| conserved hypothetical protein [Aspergillus flavus NRRL3357] &gt;gi|220688743|gb|EED45095.1| conserved hypothetical protein [Aspergillus flavus NRRL3357] &gt;gi|391864528|gb|EIT73824.1| hypothetical protein Ao3042_10404 [Aspergillus oryzae 3.042] &gt;gi|914763332|gb|KOC17141.1| hypothetical protein AFLA70_448g000831 [Aspergillus flavus AF70]
gene-AFLA_023510	3784.84	6488.62	1081.06	0.166608	-2.58547	9.34019e-37	3.27495e-35	NW_002477238.1	169676	170518	+	843	AFLA_023510	GO:0050662;GO:0003824	-	PF01370	opiNOG34276	R	sp|D4GP33|ARADH_HALVD L-arabinose 1-dehydrogenase (NAD(P)(+)) OS=Haloferax volcanii (strain ATCC 29605 / DSM 3757 / JCM 8879 / NBRC 14742 / NCIMB 2012 / VKM B-1768 / DS2) GN=HVO_B0032 PE=1 SV=1	gi|238485248|ref|XP_002373862.1| UDP-galactose 4-epimerase, putative [Aspergillus flavus NRRL3357] &gt;gi|220698741|gb|EED55080.1| UDP-galactose 4-epimerase, putative [Aspergillus flavus NRRL3357]
gene-AFLA_007580	1084.02	1832.69	335.344	0.182979	-2.45025	1.00707e-36	3.52183e-35	NW_002477251.1	59047	61298	+	1872	AFLA_007580	GO:0016021;GO:0022891;GO:0055085;GO:0008643	-	PF00083	opiNOG09651	R	sp|Q8GXR2|PLT6_ARATH Probable polyol transporter 6 OS=Arabidopsis thaliana GN=PLT6 PE=2 SV=2	gi|238507606|ref|XP_002385004.1| MFS sugar transporter, putative [Aspergillus flavus NRRL3357] &gt;gi|220688523|gb|EED44875.1| MFS sugar transporter, putative [Aspergillus flavus NRRL3357] &gt;gi|914755545|gb|KOC09710.1| putative MFS sugar transporter [Aspergillus flavus AF70]
gene-AFLA_007350	4160.78	6923.73	1397.83	0.201889	-2.30836	1.16712e-36	4.07089e-35	NW_002477251.1	202	408	+	207	AFLA_007350	-	-	-	-	-	-	gi|238507560|ref|XP_002384981.1| hypothetical protein AFLA_007350 [Aspergillus flavus NRRL3357] &gt;gi|220688500|gb|EED44852.1| hypothetical protein AFLA_007350 [Aspergillus flavus NRRL3357]
gene-AFLA_074820	6463.88	2209.98	10717.8	4.84973	2.2779	1.2391e-36	4.3107e-35	NW_002477237.1	683512	685717	-	1896	AFLA_074820	GO:0050660;GO:0016614;GO:0055114	-	PF08031;PF01565	opiNOG07264	R	sp|B3FWS5|HPM9_HYPSB FAD-linked oxidoreductase hmp9 OS=Hypomyces subiculosus GN=hpm9 PE=1 SV=1	gi|238482321|ref|XP_002372399.1| conserved hypothetical protein [Aspergillus flavus NRRL3357] &gt;gi|220700449|gb|EED56787.1| conserved hypothetical protein [Aspergillus flavus NRRL3357]
gene-AFLA_118560	202.547	366.715	38.3787	0.104655	-3.25628	1.24539e-36	4.32133e-35	NW_002477250.1	748425	748802	-	378	AFLA_118560	-	-	-	eurotNOG12803	S	-	gi|238506723|ref|XP_002384563.1| conserved hypothetical protein [Aspergillus flavus NRRL3357] &gt;gi|220689276|gb|EED45627.1| conserved hypothetical protein [Aspergillus flavus NRRL3357]
gene-AFLA_058800	1155.22	1949.56	360.873	0.185105	-2.43359	1.2502e-36	4.3268e-35	NW_002477242.1	1128657	1129479	-	609	AFLA_058800	GO:0034599;GO:0016021;GO:0070191;GO:0005737;GO:0055114	K08968	PF13185	COG1956;opiNOG71377;opiNOG26671	TS	sp|P36088|FRMSR_YEAST Free methionine-R-sulfoxide reductase OS=Saccharomyces cerevisiae (strain ATCC 204508 / S288c) GN=YKL069W PE=1 SV=1	gi|238494776|ref|XP_002378624.1| GAF domain nucleotide-binding protein [Aspergillus flavus NRRL3357] &gt;gi|220695274|gb|EED51617.1| GAF domain nucleotide-binding protein [Aspergillus flavus NRRL3357] &gt;gi|914762591|gb|KOC16406.1| GAF domain nucleotide-binding protein [Aspergillus flavus AF70]
gene-AFLA_092200	523.575	902.705	144.444	0.160013	-2.64374	1.35044e-36	4.66162e-35	NW_002477245.1	830760	831122	+	303	AFLA_092200	GO:0046872;GO:0008716;GO:0005524	-	PF07478	opiNOG47450;opiNOG30555	SR	sp|A5VDC2|DDL_SPHWW D-alanine--D-alanine ligase OS=Sphingomonas wittichii (strain RW1 / DSM 6014 / JCM 10273) GN=ddl PE=3 SV=1	gi|317150914|ref|XP_003190466.1| D-alanine--D-alanine ligase [Aspergillus oryzae RIB40]
gene-AFLA_042910	592.937	166.353	1019.52	6.12868	2.61558	1.3566e-36	4.67083e-35	NW_002477241.1	1240933	1242386	+	1329	AFLA_042910	GO:0055114;GO:0071949;GO:0004497	K00480	PF01494	opiNOG20897	I	sp|J4VWM7|OPS4_BEAB2 FAD-dependent monooxygenase OpS4 OS=Beauveria bassiana (strain ARSEF 2860) GN=OpS4 PE=1 SV=1	gi|238493033|ref|XP_002377753.1| monooxygenase, putative [Aspergillus flavus NRRL3357] &gt;gi|317156904|ref|XP_001826096.2| monooxygenase [Aspergillus oryzae RIB40] &gt;gi|220696247|gb|EED52589.1| monooxygenase, putative [Aspergillus flavus NRRL3357] &gt;gi|391865017|gb|EIT74309.1| 2-polyprenyl-6-methoxyphenol hydroxylase [Aspergillus oryzae 3.042] &gt;gi|635503843|gb|KDE75956.1| 2-polyprenyl-6-m…
gene-AFLA_128060	779.043	229.867	1328.22	5.77821	2.53062	1.41195e-36	4.84891e-35	NW_002477246.1	1314426	1322999	+	7776	AFLA_128060	GO:0055114;GO:0031177;GO:0016491;GO:0008270;GO:0016740	-	PF02801;PF08242;PF14765;PF00698;PF16197;PF08659;PF00107;PF00550;PF00109	opiNOG01973	I	sp|G3XMD1|AZAB_ASPNA Highly reducing polyketide synthase azaB OS=Aspergillus niger (strain ATCC 1015 / CBS 113.46 / FGSC A1144 / LSHB Ac4 / NCTC 3858a / NRRL 328 / USDA 3528.7) GN=azaB PE=1 SV=1	gi|238501530|ref|XP_002381999.1| polyketide synthase, putative [Aspergillus flavus NRRL3357] &gt;gi|220692236|gb|EED48583.1| polyketide synthase, putative [Aspergillus flavus NRRL3357]
gene-AFLA_013960	255.985	54.53	457.441	8.38879	3.06846	1.663e-36	5.68217e-35	NW_002477239.1	303403	304199	-	738	AFLA_013960	GO:0046872	-	-	eurotNOG10397;opiNOG24068	S	-	gi|391866771|gb|EIT76039.1| hypothetical protein Ao3042_07812 [Aspergillus oryzae 3.042] &gt;gi|635504366|gb|KDE76461.1| hypothetical protein AO1008_02140 [Aspergillus oryzae 100-8]
gene-AFLA_058970	596.121	161.448	1030.79	6.38466	2.67461	1.66309e-36	5.68217e-35	NW_002477242.1	1163182	1164131	+	861	AFLA_058970	GO:0016021;GO:0055114;GO:0005506;GO:0020037;GO:0016705;GO:0004497	K00493	PF00067	COG2124;sorNOG06988;opiNOG08482	Q	sp|P21595|CP56_YEAST Cytochrome P450-DIT2 OS=Saccharomyces cerevisiae (strain ATCC 204508 / S288c) GN=DIT2 PE=1 SV=2	gi|238494810|ref|XP_002378641.1| cytochrome P450, putative [Aspergillus flavus NRRL3357] &gt;gi|220695291|gb|EED51634.1| cytochrome P450, putative [Aspergillus flavus NRRL3357]
gene-AFLA_058130	373.313	92.7259	653.9	7.05197	2.81803	1.74713e-36	5.95407e-35	NW_002477242.1	957857	960248	-	2283	AFLA_058130	GO:0035023;GO:0005737;GO:0030011;GO:0050790;GO:0005935;GO:0005934;GO:0005094;GO:0008270;GO:0043332;GO:0000131	-	PF00412	NOG60500;opiNOG23031;eurotNOG08987	TSZ	sp|P36166|PXL1_YEAST Paxillin-like protein 1 OS=Saccharomyces cerevisiae (strain ATCC 204508 / S288c) GN=PXL1 PE=1 SV=3	gi|391871558|gb|EIT80718.1| LIM domain protein [Aspergillus oryzae 3.042] &gt;gi|635508868|gb|KDE80843.1| LIM domain protein [Aspergillus oryzae 100-8]
gene-AFLA_087220	1254.68	393.086	2116.27	5.38374	2.42861	1.85067e-36	6.29086e-35	NW_002477237.1	4002962	4004247	+	1286	AFLA_087220	GO:0006012;GO:0003978;GO:0050662	K01784	PF16363	opiNOG24559;COG1087	M	sp|Q553X7|GALE_DICDI UDP-glucose 4-epimerase OS=Dictyostelium discoideum GN=galE PE=1 SV=1	gi|238484793|ref|XP_002373635.1| UDP-glucose 4-epimerase, putative [Aspergillus flavus NRRL3357] &gt;gi|220701685|gb|EED58023.1| UDP-glucose 4-epimerase, putative [Aspergillus flavus NRRL3357]
gene-AFLA_082110	296.282	66.7276	525.837	7.88035	2.97826	1.91593e-36	6.49617e-35	NW_002477237.1	2628876	2632862	+	1899	AFLA_082110	GO:0016787	-	PF00400;PF05729	opiNOG08625;euNOG00001;KOG0272	AS	-	gi|238483775|ref|XP_002373126.1| wd40 protein, putative [Aspergillus flavus NRRL3357] &gt;gi|220701176|gb|EED57514.1| wd40 protein, putative [Aspergillus flavus NRRL3357]
gene-AFLA_134100	760.736	125.111	1396.36	11.161	3.48039	2.62539e-36	8.87913e-35	NW_002477243.1	822184	829671	-	7191	AFLA_134100	GO:0005975;GO:0016021;GO:0016798	K00749	PF00128;PF08323	opiNOG00069	M	sp|Q9USK8|AGS1_SCHPO Cell wall alpha-1,3-glucan synthase ags1 OS=Schizosaccharomyces pombe (strain 972 / ATCC 24843) GN=ags1 PE=1 SV=3	gi|238496377|ref|XP_002379424.1| alpha-1,3-glucan synthase Ags2 [Aspergillus flavus NRRL3357] &gt;gi|220694304|gb|EED50648.1| alpha-1,3-glucan synthase Ags2 [Aspergillus flavus NRRL3357]
gene-AFLA_008850	213.4	40.6808	386.119	9.49143	3.24663	3.02171e-36	1.01937e-34	NW_002477251.1	372917	374761	+	1773	AFLA_008850	GO:0055085;GO:0016021	-	PF07690	COG0477;opiNOG15631	RG	sp|Q2U5H8|KOJT_ASPOR Probable efflux pump kojT OS=Aspergillus oryzae (strain ATCC 42149 / RIB 40) GN=kojT PE=1 SV=1	gi|238507858|ref|XP_002385130.1| conserved hypothetical protein [Aspergillus flavus NRRL3357] &gt;gi|220688649|gb|EED45001.1| conserved hypothetical protein [Aspergillus flavus NRRL3357]
gene-AFLA_082440	133.178	16.9914	249.365	14.6759	3.87538	3.36901e-36	1.13367e-34	NW_002477237.1	2723068	2723992	+	861	AFLA_082440	GO:0006357;GO:0000981;GO:0008270;GO:0005634	-	PF13649	NOG200718;opiNOG41332;pleNOG07152;opiNOG61309;opiNOG35151	RS	sp|C8VE82|AUSD_EMENI Methyltransferase ausD OS=Emericella nidulans (strain FGSC A4 / ATCC 38163 / CBS 112.46 / NRRL 194 / M139) GN=ausD PE=3 SV=1	gi|238483841|ref|XP_002373159.1| conserved hypothetical protein [Aspergillus flavus NRRL3357] &gt;gi|220701209|gb|EED57547.1| conserved hypothetical protein [Aspergillus flavus NRRL3357]
gene-AFLA_023080	268.621	58.4264	478.815	8.19518	3.03478	3.86351e-36	1.2968e-34	NW_002477238.1	48023	49438	-	1416	AFLA_023080	GO:0016021	-	-	opiNOG54588	S	-	gi|238485162|ref|XP_002373819.1| integral membrane protein TmpA [Aspergillus flavus NRRL3357] &gt;gi|220698698|gb|EED55037.1| integral membrane protein TmpA [Aspergillus flavus NRRL3357] &gt;gi|391872901|gb|EIT81981.1| integral membrane protein TmpA [Aspergillus oryzae 3.042] &gt;gi|635511337|gb|KDE83246.1| integral membrane protein [Aspergillus oryzae 100-8]
gene-AFLA_060860	1240.92	2208.33	273.516	0.123857	-3.01326	4.13459e-36	1.38431e-34	NW_002477242.1	1629127	1630101	+	741	AFLA_060860	GO:0008080	-	PF00583	opiNOG42096	R	-	gi|238495188|ref|XP_002378830.1| conserved hypothetical protein [Aspergillus flavus NRRL3357] &gt;gi|220695480|gb|EED51823.1| conserved hypothetical protein [Aspergillus flavus NRRL3357]
gene-AFLA_079020	2741.28	916.498	4566.06	4.98207	2.31675	4.85358e-36	1.62097e-34	NW_002477237.1	1805286	1805983	+	570	AFLA_079020	-	-	-	opiNOG34432;eurotNOG06689	S	-	gi|238483161|ref|XP_002372819.1| conserved hypothetical protein [Aspergillus flavus NRRL3357] &gt;gi|317139696|ref|XP_001817691.2| hypothetical protein AOR_1_1140174 [Aspergillus oryzae RIB40] &gt;gi|317139698|ref|XP_003189193.1| hypothetical protein AOR_1_1140174 [Aspergillus oryzae RIB40] &gt;gi|220700869|gb|EED57207.1| conserved hypothetical protein [Aspergillus flavus NRRL3357] &gt;gi|9147542…
gene-AFLA_094180	13447.9	23354.6	3541.16	0.151626	-2.72141	6.59838e-36	2.1982e-34	NW_002477245.1	1393413	1393901	-	360	AFLA_094180	-	-	-	opiNOG43883	S	-	gi|169779363|ref|XP_001824146.1| hypothetical protein AOR_1_776094 [Aspergillus oryzae RIB40] &gt;gi|238500007|ref|XP_002381238.1| conserved hypothetical protein [Aspergillus flavus NRRL3357] &gt;gi|83772885|dbj|BAE63013.1| unnamed protein product [Aspergillus oryzae RIB40] &gt;gi|220692991|gb|EED49337.1| conserved hypothetical protein [Aspergillus flavus NRRL3357] &gt;gi|391870312|gb|EIT79497.1|…
gene-AFLA_106780	455.942	122.209	789.675	6.46167	2.69191	6.9474e-36	2.30871e-34	NW_002477240.1	687007	688634	-	1443	AFLA_106780	GO:0045717;GO:0030433;GO:0005739;GO:0031505;GO:0005811;GO:0046488;GO:1901352;GO:0008526;GO:0005768;GO:0005829;GO:0043001;GO:0015914;GO:2001247	-	PF00650;PF03765	KOG1470;opiNOG04215	I	sp|Q10138|YAS2_SCHPO CRAL-TRIO domain-containing protein C3H8.02 OS=Schizosaccharomyces pombe (strain 972 / ATCC 24843) GN=SPAC3H8.02 PE=1 SV=1	gi|238490624|ref|XP_002376549.1| CRAL/TRIO domain protein [Aspergillus flavus NRRL3357] &gt;gi|220696962|gb|EED53303.1| CRAL/TRIO domain protein [Aspergillus flavus NRRL3357]
gene-AFLA_016340	211.845	41.1248	382.565	9.30253	3.21762	8.12852e-36	2.69451e-34	NW_002477239.1	951645	953260	+	327	AFLA_016340	GO:0005199;GO:0009277	-	PF01185	opiNOG68028	R	-	gi|238488833|ref|XP_002375654.1| conserved hypothetical protein [Aspergillus flavus NRRL3357] &gt;gi|220698042|gb|EED54382.1| conserved hypothetical protein [Aspergillus flavus NRRL3357]
gene-AFLA_122370	6607.72	2289	10926.4	4.77346	2.25504	8.48181e-36	2.80467e-34	NW_002477250.1	1685852	1687993	+	1869	AFLA_122370	GO:0006857;GO:0016021;GO:0005215	K03305	PF00854	opiNOG04140	P	sp|Q9P380|PTR2_SCHPO Probable peptide transporter ptr2 OS=Schizosaccharomyces pombe (strain 972 / ATCC 24843) GN=ptr2 PE=1 SV=1	gi|238507483|ref|XP_002384943.1| MFS peptide transporter, putative [Aspergillus flavus NRRL3357] &gt;gi|220689656|gb|EED46007.1| MFS peptide transporter, putative [Aspergillus flavus NRRL3357]
gene-AFLA_062850	1122.15	354.256	1890.05	5.33526	2.41556	9.26515e-36	3.05613e-34	NW_002477242.1	2167549	2169231	-	1683	AFLA_062850	GO:0016491;GO:0006629;GO:0016021;GO:0055114	K13076	PF00487;PF00173	opiNOG06707;KOG4232	I	sp|Q6CMK7|SLD1_KLULA Delta 8-(E)-sphingolipid desaturase OS=Kluyveromyces lactis (strain ATCC 8585 / CBS 2359 / DSM 70799 / NBRC 1267 / NRRL Y-1140 / WM37) GN=SLD PE=3 SV=1	gi|238495586|ref|XP_002379029.1| fatty acid desaturase, putative [Aspergillus flavus NRRL3357] &gt;gi|220695679|gb|EED52022.1| fatty acid desaturase, putative [Aspergillus flavus NRRL3357] &gt;gi|391872268|gb|EIT81402.1| delta 6-fatty acid desaturase/delta-8 sphingolipid desaturase [Aspergillus oryzae 3.042] &gt;gi|635511742|gb|KDE83639.1| delta 6-fatty acid desaturase/delta-8 sphingolipid desatu…
gene-AFLA_059990	3048.13	164.995	5931.26	35.9481	5.16784	9.88637e-36	3.253e-34	NW_002477242.1	1398469	1401933	-	3117	AFLA_059990	GO:0016491;GO:0071949;GO:0055114;GO:0032259;GO:0008171	-	PF04820;PF00891	sordNOG05643;opiNOG06020	R	sp|Q2UPC7|ACLH_ASPOR Flavine halogenase aclH OS=Aspergillus oryzae (strain ATCC 42149 / RIB 40) GN=aclH PE=1 SV=1	gi|238495014|ref|XP_002378743.1| O-methyltransferase, putative [Aspergillus flavus NRRL3357] &gt;gi|220695393|gb|EED51736.1| O-methyltransferase, putative [Aspergillus flavus NRRL3357] &gt;gi|914763287|gb|KOC17102.1| putative O-methyltransferase [Aspergillus flavus AF70]
gene-AFLA_021160	12745.7	22526.1	2965.27	0.131637	-2.92536	1.11309e-35	3.6535e-34	NW_002477239.1	2296349	2297451	+	927	AFLA_021160	GO:0016491;GO:0055114	K00002	PF00248	opiNOG01590	C	sp|Q10494|YDG7_SCHPO Uncharacterized oxidoreductase C26F1.07 OS=Schizosaccharomyces pombe (strain 972 / ATCC 24843) GN=SPAC26F1.07 PE=3 SV=1	gi|169763832|ref|XP_001727816.1| aldehyde reductase (AKR1) [Aspergillus oryzae RIB40] &gt;gi|238489797|ref|XP_002376136.1| aldehyde reductase (AKR1), putative [Aspergillus flavus NRRL3357] &gt;gi|83770844|dbj|BAE60977.1| unnamed protein product [Aspergillus oryzae RIB40] &gt;gi|220698524|gb|EED54864.1| aldehyde reductase (AKR1), putative [Aspergillus flavus NRRL3357] &gt;gi|391870226|gb|EIT79412.…
gene-AFLA_064500	12948.7	4544.52	21353	4.69862	2.23224	1.20894e-35	3.9584e-34	NW_002477244.1	92595	93592	-	945	AFLA_064500	GO:0016491;GO:0055114	-	PF07992	opiNOG40242;COG0492	OR	sp|Q2UPB5|ACLD_ASPOR Thioredoxin reductase aclD OS=Aspergillus oryzae (strain ATCC 42149 / RIB 40) GN=aclD PE=3 SV=1	gi|238497550|ref|XP_002380010.1| conserved hypothetical protein [Aspergillus flavus NRRL3357] &gt;gi|220693284|gb|EED49629.1| conserved hypothetical protein [Aspergillus flavus NRRL3357] &gt;gi|391871842|gb|EIT80998.1| hypothetical protein Ao3042_02554 [Aspergillus oryzae 3.042] &gt;gi|635511377|gb|KDE83282.1| hypothetical protein AO1008_09850 [Aspergillus oryzae 100-8] &gt;gi|770309565|gb|KJK666…
gene-AFLA_116170	25365	49055.7	1674.37	0.0341321	-4.87273	1.41456e-35	4.6203e-34	NW_002477250.1	107985	108373	-	294	AFLA_116170	-	-	-	-	-	-	gi|238506245|ref|XP_002384324.1| hypothetical protein AFLA_116170 [Aspergillus flavus NRRL3357] &gt;gi|317158568|ref|XP_003190986.1| hypothetical protein AOR_1_64024 [Aspergillus oryzae RIB40] &gt;gi|220689037|gb|EED45388.1| hypothetical protein AFLA_116170 [Aspergillus flavus NRRL3357] &gt;gi|914764988|gb|KOC18797.1| hypothetical protein AFLA70_4g008930 [Aspergillus flavus AF70]
gene-AFLA_032470	1988.91	662.571	3315.25	5.00362	2.32297	1.61497e-35	5.26205e-34	NW_002477238.1	2617222	2617920	+	699	AFLA_032470	GO:0016787	K01091	PF13419	opiNOG56728;opiNOG27412	RG	sp|Q3SGR5|GPH_THIDA Phosphoglycolate phosphatase OS=Thiobacillus denitrificans (strain ATCC 25259) GN=Tbd_2229 PE=3 SV=1	gi|238487038|ref|XP_002374757.1| phosphoglycolate phosphatase, putative [Aspergillus flavus NRRL3357] &gt;gi|220699636|gb|EED55975.1| phosphoglycolate phosphatase, putative [Aspergillus flavus NRRL3357]
gene-AFLA_014230	3363.99	5577.37	1150.61	0.206301	-2.27718	1.63448e-35	5.31265e-34	NW_002477239.1	373379	374560	-	1072	AFLA_014230	GO:0008654;GO:0004609	K01613	PF02666	opiNOG21408;opiNOG53401;COG0688	I	sp|Q5AK66|PSD2_CANAL Phosphatidylserine decarboxylase proenzyme 2 OS=Candida albicans (strain SC5314 / ATCC MYA-2876) GN=PSD2 PE=3 SV=2	gi|238488411|ref|XP_002375443.1| phosphatidylserine decarboxylase, putative [Aspergillus flavus NRRL3357] &gt;gi|220697831|gb|EED54171.1| phosphatidylserine decarboxylase, putative [Aspergillus flavus NRRL3357]
gene-AFLA_045980	2008.48	672.611	3344.35	4.97218	2.31388	1.68452e-35	5.46203e-34	NW_002477241.1	2078558	2081418	-	2382	AFLA_045980	GO:0005576;GO:0004177;GO:0006508;GO:0008236	-	PF00326;PF07676	COG1506;opiNOG08301	EO	sp|B8NBM3|DPP5_ASPFN Probable dipeptidyl-peptidase 5 OS=Aspergillus flavus (strain ATCC 200026 / FGSC A1120 / NRRL 3357 / JCM 12722 / SRRC 167) GN=dpp5 PE=3 SV=2	gi|238493647|ref|XP_002378060.1| secreted dipeptidyl peptidase DppV [Aspergillus flavus NRRL3357] &gt;gi|220696554|gb|EED52896.1| secreted dipeptidyl peptidase DppV [Aspergillus flavus NRRL3357] &gt;gi|914760191|gb|KOC14007.1| secreted dipeptidyl peptidase DppV [Aspergillus flavus AF70]
gene-AFLA_001820	444.209	767.766	120.652	0.157147	-2.66981	1.91796e-35	6.20387e-34	NW_002477247.1	347736	348142	+	279	AFLA_001820	GO:0016021	-	-	opiNOG28349;eurotNOG04320	S	-	gi|317147808|ref|XP_003190120.1| hypothetical protein AOR_1_86134 [Aspergillus oryzae RIB40] &gt;gi|914762639|gb|KOC16454.1| hypothetical protein AFLA70_65g004000 [Aspergillus flavus AF70]
gene-AFLA_135720	525.44	149.31	901.57	6.03825	2.59413	3.2106e-35	1.036e-33	NW_002477243.1	1274936	1277167	+	2121	AFLA_135720	GO:0016021	-	-	opiNOG56007	S	-	gi|238496699|ref|XP_002379585.1| conserved hypothetical protein [Aspergillus flavus NRRL3357] &gt;gi|220694465|gb|EED50809.1| conserved hypothetical protein [Aspergillus flavus NRRL3357]
gene-AFLA_032230	28581.9	49668.3	7495.45	0.15091	-2.72824	3.22268e-35	1.03739e-33	NW_002477238.1	2562138	2563962	-	1563	AFLA_032230	GO:0019031	-	PF10281	opiNOG08143	R	sp|Q03104|MSC1_YEAST Meiotic sister chromatid recombination protein 1 OS=Saccharomyces cerevisiae (strain ATCC 204508 / S288c) GN=MSC1 PE=1 SV=1	gi|238486990|ref|XP_002374733.1| meiotic sister chromatid recombination protein Ish1/Msc1, putative [Aspergillus flavus NRRL3357] &gt;gi|317143871|ref|XP_001819760.2| stress response protein (Ish1) [Aspergillus oryzae RIB40] &gt;gi|220699612|gb|EED55951.1| meiotic sister chromatid recombination protein Ish1/Msc1, putative [Aspergillus flavus NRRL3357] &gt;gi|391867459|gb|EIT76705.1| hypothetical …
gene-AFLA_051160	4190.74	7244.63	1136.85	0.156923	-2.67187	3.35454e-35	1.07724e-33	NW_002477248.1	930412	931900	-	1269	AFLA_051160	GO:0003824	-	-	NOG20837;opiNOG22004	S	-	gi|238504020|ref|XP_002383242.1| conserved hypothetical protein [Aspergillus flavus NRRL3357] &gt;gi|220690713|gb|EED47062.1| conserved hypothetical protein [Aspergillus flavus NRRL3357]
gene-AFLA_054080	1166.85	2058.73	274.963	0.133559	-2.90445	3.71284e-35	1.18945e-33	NW_002477248.1	1745043	1746458	+	1416	AFLA_054080	GO:1902600;GO:0015299;GO:0016021	-	PF00999	COG0025;pleNOG04391;opiNOG49412	P	sp|Q99173|NAH1_ZYGRO Na(+)/H(+) antiporter 1 OS=Zygosaccharomyces rouxii GN=SOD2 PE=3 SV=1	gi|238504604|ref|XP_002383533.1| Na(+)/H(+) antiporter, putative [Aspergillus flavus NRRL3357] &gt;gi|220691004|gb|EED47353.1| Na(+)/H(+) antiporter, putative [Aspergillus flavus NRRL3357]
gene-AFLA_109390	2312.91	3839.93	785.887	0.204662	-2.28868	4.0763e-35	1.30276e-33	NW_002477240.1	1390969	1391828	+	780	AFLA_109390	GO:0016021	-	-	opiNOG25398;opiNOG33084	S	-	gi|169773191|ref|XP_001821064.1| hypothetical protein AOR_1_904144 [Aspergillus oryzae RIB40] &gt;gi|238491142|ref|XP_002376808.1| conserved hypothetical protein [Aspergillus flavus NRRL3357] &gt;gi|83768925|dbj|BAE59062.1| unnamed protein product [Aspergillus oryzae RIB40] &gt;gi|220697221|gb|EED53562.1| conserved hypothetical protein [Aspergillus flavus NRRL3357] &gt;gi|391865590|gb|EIT74869.1|…
gene-AFLA_086010	538.221	154.502	921.94	5.96716	2.57705	4.42421e-35	1.41057e-33	NW_002477237.1	3699952	3700941	+	807	AFLA_086010	GO:0000753;GO:0016021	-	PF12351	opiNOG12314	S	-	gi|169767644|ref|XP_001818293.1| hypothetical protein AOR_1_2368174 [Aspergillus oryzae RIB40] &gt;gi|238484553|ref|XP_002373515.1| conserved hypothetical protein [Aspergillus flavus NRRL3357] &gt;gi|83766148|dbj|BAE56291.1| unnamed protein product [Aspergillus oryzae RIB40] &gt;gi|220701565|gb|EED57903.1| conserved hypothetical protein [Aspergillus flavus NRRL3357] &gt;gi|391873286|gb|EIT82339.1…
gene-AFLA_105410	220.707	45.3517	396.063	8.73314	3.1265	4.8792e-35	1.55194e-33	NW_002477240.1	329911	331191	-	1281	AFLA_105410	GO:0055114;GO:0080019	-	PF07993	opiNOG16721;KOG1221;opiNOG01643;eurotNOG09296	I	sp|Q9LXN3|FACR4_ARATH Probable fatty acyl-CoA reductase 4 OS=Arabidopsis thaliana GN=FAR4 PE=1 SV=1	gi|238490352|ref|XP_002376413.1| thioester reductase family protein, putative [Aspergillus flavus NRRL3357] &gt;gi|220696826|gb|EED53167.1| thioester reductase family protein, putative [Aspergillus flavus NRRL3357]
gene-AFLA_028100	3227.75	1118.95	5336.55	4.76922	2.25375	5.56025e-35	1.76436e-33	NW_002477238.1	1425756	1426970	-	1215	AFLA_028100	GO:0010181;GO:0016491;GO:0055114	-	PF01070	opiNOG11432;COG1304	C	sp|Q9HDX2|YKN3_SCHPO Uncharacterized lactate 2-monooxygenase PB1A11.03 OS=Schizosaccharomyces pombe (strain 972 / ATCC 24843) GN=SPAPB1A11.03 PE=3 SV=1	gi|238486164|ref|XP_002374320.1| FMN dependent dehydrogenase, putative [Aspergillus flavus NRRL3357] &gt;gi|220699199|gb|EED55538.1| FMN dependent dehydrogenase, putative [Aspergillus flavus NRRL3357]
gene-AFLA_037250	3755.17	1080.33	6430.02	5.9519	2.57335	5.70958e-35	1.80745e-33	NW_002477238.1	3940706	3942129	-	1166	AFLA_037250	GO:0019500;GO:0000257	K10675	PF00795	COG0388;opiNOG14976	RE	sp|A9QXE0|CHT_ASPNG Cyanide hydratase OS=Aspergillus niger PE=1 SV=1	gi|238487990|ref|XP_002375233.1| cyanide hydratase/nitrilase, putative [Aspergillus flavus NRRL3357] &gt;gi|317143206|ref|XP_003189482.1| cyanide hydratase [Aspergillus oryzae RIB40] &gt;gi|220700112|gb|EED56451.1| cyanide hydratase/nitrilase, putative [Aspergillus flavus NRRL3357] &gt;gi|770307079|gb|KJK64528.1| Nitrilase cyanide hydratase CH [Aspergillus parasiticus SU-1] &gt;gi|914762444|gb|KO…
gene-AFLA_138480	425.427	115.447	735.407	6.37007	2.67131	6.34582e-35	2.00411e-33	NW_002477243.1	2026356	2027869	-	1371	AFLA_138480	GO:0055114;GO:0016712;GO:0008270;GO:0016021;GO:0005634;GO:0003677;GO:0005506;GO:0006351;GO:0020037;GO:0055085	-	PF07690	COG0738	G	sp|Q08280|BSC6_YEAST Bypass of stop codon protein 6 OS=Saccharomyces cerevisiae (strain ATCC 204508 / S288c) GN=BSC6 PE=1 SV=1	gi|238497249|ref|XP_002379860.1| bypass of stop codon protein, putative [Aspergillus flavus NRRL3357] &gt;gi|220694740|gb|EED51084.1| bypass of stop codon protein, putative [Aspergillus flavus NRRL3357]
gene-AFLA_082970	403.274	106.891	699.658	6.54554	2.71051	6.47484e-35	2.04003e-33	NW_002477237.1	2870958	2872312	-	1299	AFLA_082970	GO:0016021;GO:0055085	-	PF07690	KOG2504	G	sp|Q5ATG7|APDF_EMENI Aspyridones efflux protein apdF OS=Emericella nidulans (strain FGSC A4 / ATCC 38163 / CBS 112.46 / NRRL 194 / M139) GN=apdF PE=2 SV=1	gi|391873972|gb|EIT82927.1| monocarboxylate transporter [Aspergillus oryzae 3.042] &gt;gi|635509775|gb|KDE81730.1| monocarboxylate transporter [Aspergillus oryzae 100-8]
gene-AFLA_095520	1137.38	1905.66	369.112	0.193693	-2.36816	7.06272e-35	2.22002e-33	NW_002477245.1	1722848	1724135	+	1068	AFLA_095520	GO:0008270;GO:0016491;GO:0055114	-	PF08240;PF00107	opiNOG06079;COG0604	CQ	sp|O94564|YGD6_SCHPO Zinc-type alcohol dehydrogenase-like protein C1773.06c OS=Schizosaccharomyces pombe (strain 972 / ATCC 24843) GN=SPBC1773.06c PE=3 SV=1	gi|238500275|ref|XP_002381372.1| alcohol dehydrogenase, putative [Aspergillus flavus NRRL3357] &gt;gi|220693125|gb|EED49471.1| alcohol dehydrogenase, putative [Aspergillus flavus NRRL3357]
gene-AFLA_110230	2636.92	4367.65	906.186	0.207477	-2.26898	8.73099e-35	2.73797e-33	NW_002477240.1	1622497	1623110	+	549	AFLA_110230	GO:0016021	-	PF08592	eurotNOG07699;euroNOG12268;opiNOG41585	S	sp|A4DA85|ENCC_ASPFU Anthrone oxygenase encC OS=Neosartorya fumigata (strain ATCC MYA-4609 / Af293 / CBS 101355 / FGSC A1100) GN=encC PE=1 SV=1	gi|169773341|ref|XP_001821139.1| hypothetical protein AOR_1_1052144 [Aspergillus oryzae RIB40] &gt;gi|238491310|ref|XP_002376892.1| conserved hypothetical protein [Aspergillus flavus NRRL3357] &gt;gi|83769000|dbj|BAE59137.1| unnamed protein product [Aspergillus oryzae RIB40] &gt;gi|220697305|gb|EED53646.1| conserved hypothetical protein [Aspergillus flavus NRRL3357] &gt;gi|391866077|gb|EIT75355.1…
gene-AFLA_026250	1159.51	376.47	1942.55	5.1599	2.36734	8.81607e-35	2.75817e-33	NW_002477238.1	898151	900022	+	1815	AFLA_026250	GO:0006355;GO:0005634;GO:0043565	-	PF00046	opiNOG06186	K	sp|Q10328|PHX1_SCHPO Homeobox transcription factor phx1 OS=Schizosaccharomyces pombe (strain 972 / ATCC 24843) GN=phx1 PE=3 SV=1	gi|238485794|ref|XP_002374135.1| homeobox transcription factor (RfeB), putative [Aspergillus flavus NRRL3357] &gt;gi|220699014|gb|EED55353.1| homeobox transcription factor (RfeB), putative [Aspergillus flavus NRRL3357]
gene-AFLA_069440	4986.01	1658.55	8313.47	5.0125	2.32553	1.04439e-34	3.25981e-33	NW_002477244.1	1407800	1409243	-	1172	AFLA_069440	GO:0005576;GO:0005829;GO:0003676;GO:0046872;GO:0006338;GO:0031011	K05275	PF00248	opiNOG11157	C	sp|O94521|PLR2_SCHPO Probable pyridoxal reductase 2 OS=Schizosaccharomyces pombe (strain 972 / ATCC 24843) GN=SPCC1281.04 PE=3 SV=1	gi|238498536|ref|XP_002380503.1| pyridoxal reductase (AKR8), putative [Aspergillus flavus NRRL3357] &gt;gi|220693777|gb|EED50122.1| pyridoxal reductase (AKR8), putative [Aspergillus flavus NRRL3357] &gt;gi|391865374|gb|EIT74658.1| voltage-gated shaker-like K+ channel, subunit beta/KCNAB [Aspergillus oryzae 3.042] &gt;gi|635503237|gb|KDE75375.1| voltage-gated shaker-like K+ channel [Aspergillus or…
gene-AFLA_013820	622.313	1195.12	49.5059	0.0414234	-4.59341	1.10621e-34	3.44473e-33	NW_002477239.1	270261	271782	+	1350	AFLA_013820	GO:0016021;GO:0022891;GO:0055085	-	PF00083	eurotNOG04037;NOG00116;opiNOG09651	GR	sp|Q8VZ80|PLT5_ARATH Polyol transporter 5 OS=Arabidopsis thaliana GN=PLT5 PE=1 SV=2	gi|317136598|ref|XP_001727163.2| MFS myo-inositol transporter [Aspergillus oryzae RIB40]
gene-AFLA_096220	10105.7	18055.7	2155.67	0.11939	-3.06625	1.14165e-34	3.54682e-33	NW_002477245.1	1900259	1900997	+	666	AFLA_096220	GO:0005739	-	PF01814	NOG41631;opiNOG29315	S	sp|Q9URY9|YI06_SCHPO Uncharacterized hemerythrin-like protein C869.06c OS=Schizosaccharomyces pombe (strain 972 / ATCC 24843) GN=SPAC869.06c PE=3 SV=1	gi|238500413|ref|XP_002381441.1| HHE domain protein [Aspergillus flavus NRRL3357] &gt;gi|220693194|gb|EED49540.1| HHE domain protein [Aspergillus flavus NRRL3357] &gt;gi|391873557|gb|EIT82582.1| HHE domain protein [Aspergillus oryzae 3.042] &gt;gi|635503975|gb|KDE76085.1| HHE domain protein [Aspergillus oryzae 100-8]
gene-AFLA_078040	910.78	290.384	1531.17	5.27292	2.3986	1.3378e-34	4.14656e-33	NW_002477237.1	1524956	1525759	-	633	AFLA_078040	GO:0008152;GO:0019120	-	PF13419	opiNOG28975;COG1011	RS	sp|P24069|HAD1_PSEUC (S)-2-haloacid dehalogenase 1 OS=Pseudomonas sp. (strain CBS-3) PE=3 SV=2	gi|238482965|ref|XP_002372721.1| (S)-2-haloacid dehalogenase IVA, putative [Aspergillus flavus NRRL3357] &gt;gi|220700771|gb|EED57109.1| (S)-2-haloacid dehalogenase IVA, putative [Aspergillus flavus NRRL3357]
gene-AFLA_023620	304.63	533.298	75.9616	0.142437	-2.8116	1.40967e-34	4.35921e-33	NW_002477238.1	205560	208272	+	2310	AFLA_023620	GO:0055085;GO:0016021	-	PF03169	opiNOG19340	P	sp|O14031|PGT1_SCHPO Glutathione transporter 1 OS=Schizosaccharomyces pombe (strain 972 / ATCC 24843) GN=pgt1 PE=1 SV=1	gi|238485270|ref|XP_002373873.1| sexual differentiation process protein isp4, putative [Aspergillus flavus NRRL3357] &gt;gi|220698752|gb|EED55091.1| sexual differentiation process protein isp4, putative [Aspergillus flavus NRRL3357]
gene-AFLA_060020	480.055	27.3451	932.764	34.1109	5.09216	1.65537e-34	5.10718e-33	NW_002477242.1	1406717	1410633	+	3765	AFLA_060020	GO:0016740;GO:0031177;GO:0008152	K15317	PF00109;PF00550;PF16197;PF02801;PF14765;PF00698	COG3321;opiNOG12863;sordNOG09493	QI	sp|F2T0M0|NSCA_TRIRC Non-reducing polyketide synthase nscA OS=Trichophyton rubrum (strain ATCC MYA-4607 / CBS 118892) GN=nscA PE=3 SV=1	gi|391871283|gb|EIT80443.1| polyketide synthase module [Aspergillus oryzae 3.042] &gt;gi|635508759|gb|KDE80734.1| polyketide [Aspergillus oryzae 100-8]
gene-AFLA_100090	988.444	1658.45	318.441	0.192011	-2.38074	2.03103e-34	6.25175e-33	NW_002477249.1	794606	795061	+	456	AFLA_100090	-	-	-	opiNOG38285;eurotNOG06990	S	-	gi|169780528|ref|XP_001824728.1| hypothetical protein AOR_1_710084 [Aspergillus oryzae RIB40] &gt;gi|238505304|ref|XP_002383881.1| conserved hypothetical protein [Aspergillus flavus NRRL3357] &gt;gi|83773468|dbj|BAE63595.1| unnamed protein product [Aspergillus oryzae RIB40] &gt;gi|220689995|gb|EED46345.1| conserved hypothetical protein [Aspergillus flavus NRRL3357] &gt;gi|391872039|gb|EIT81182.1|…
gene-AFLA_105480	1252.11	2201.57	302.648	0.137469	-2.86282	2.14263e-34	6.58009e-33	NW_002477240.1	349948	350780	+	664	AFLA_105480	GO:0016846;GO:0008152	-	PF04828	opiNOG30674	S	-	gi|317145322|ref|XP_001820695.2| hypothetical protein AOR_1_196144 [Aspergillus oryzae RIB40] &gt;gi|914764431|gb|KOC18240.1| DUF636 domain protein [Aspergillus flavus AF70]
gene-AFLA_039050	573.335	975.08	171.591	0.175977	-2.50654	2.23125e-34	6.83654e-33	NW_002477241.1	255470	256311	-	780	AFLA_039050	GO:0016021;GO:0016758;GO:0005215;GO:0030259;GO:0006857	-	PF03033	COG1819	GC	sp|Q9XIG1|U80B1_ARATH Sterol 3-beta-glucosyltransferase UGT80B1 OS=Arabidopsis thaliana GN=UGT80B1 PE=2 SV=1	gi|238492261|ref|XP_002377367.1| hypothetical protein AFLA_039050 [Aspergillus flavus NRRL3357] &gt;gi|220695861|gb|EED52203.1| hypothetical protein AFLA_039050 [Aspergillus flavus NRRL3357]
gene-AFLA_023500	3431.75	679.774	6183.73	9.09674	3.18535	2.63564e-34	8.0571e-33	NW_002477238.1	167011	168442	-	1121	AFLA_023500	-	-	PF10342	opiNOG45552	R	sp|Q4WFV6|YA880_ASPFU UPF0619 GPI-anchored membrane protein AFUA_3G00880 OS=Neosartorya fumigata (strain ATCC MYA-4609 / Af293 / CBS 101355 / FGSC A1100) GN=AFUA_3G00880 PE=1 SV=1	gi|238485246|ref|XP_002373861.1| extracellular conserved serine-rich protein [Aspergillus flavus NRRL3357] &gt;gi|220698740|gb|EED55079.1| extracellular conserved serine-rich protein [Aspergillus flavus NRRL3357]
gene-AFLA_110260	4282.17	1515.56	7048.78	4.65093	2.21752	3.07337e-34	9.37378e-33	NW_002477240.1	1626779	1628685	-	1854	AFLA_110260	GO:0004497;GO:0055114	-	PF13738	opiNOG09388;COG2072	QP	sp|Q9FVQ0|YUC10_ARATH Probable indole-3-pyruvate monooxygenase YUCCA10 OS=Arabidopsis thaliana GN=YUC10 PE=2 SV=1	gi|238491316|ref|XP_002376895.1| flavin-binding monooxygenase-like protein [Aspergillus flavus NRRL3357] &gt;gi|220697308|gb|EED53649.1| flavin-binding monooxygenase-like protein [Aspergillus flavus NRRL3357] &gt;gi|914764218|gb|KOC18027.1| flavin-binding monooxygenase-like protein [Aspergillus flavus AF70]
gene-AFLA_096050	1667.86	567.327	2768.39	4.87971	2.28679	3.13537e-34	9.54109e-33	NW_002477245.1	1862051	1863718	+	1668	AFLA_096050	GO:0008270;GO:0000981;GO:1900396;GO:1900378;GO:0005634;GO:0003677;GO:0006357	-	PF04082;PF00172	opiNOG50940	S	sp|Q2U5H9|KOJR_ASPOR Transcription factor kojR OS=Aspergillus oryzae (strain ATCC 42149 / RIB 40) GN=kojR PE=1 SV=1	gi|238500379|ref|XP_002381424.1| protein RDR1, putative [Aspergillus flavus NRRL3357] &gt;gi|220693177|gb|EED49523.1| protein RDR1, putative [Aspergillus flavus NRRL3357]
gene-AFLA_082200	216.39	45.2004	387.58	8.5747	3.10009	3.26211e-34	9.9042e-33	NW_002477237.1	2660638	2662665	-	1917	AFLA_082200	GO:0005524	-	PF00004	COG0464;opiNOG19869	O	sp|O27092|PRS2_METTH Putative 26S proteasome regulatory subunit homolog MTH_1011 OS=Methanothermobacter thermautotrophicus (strain ATCC 29096 / DSM 1053 / JCM 10044 / NBRC 100330 / Delta H) GN=MTH_1011 PE=3 SV=1	gi|238483793|ref|XP_002373135.1| AAA family ATPase, putative [Aspergillus flavus NRRL3357] &gt;gi|220701185|gb|EED57523.1| AAA family ATPase, putative [Aspergillus flavus NRRL3357]
gene-AFLA_089700	303.627	75.4666	531.788	7.04668	2.81694	4.05236e-34	1.22756e-32	NW_002477245.1	168655	169781	+	954	AFLA_089700	-	-	PF12311	pleNOG08541;opiNOG43739	S	-	gi|238499113|ref|XP_002380791.1| conserved hypothetical protein [Aspergillus flavus NRRL3357] &gt;gi|220692544|gb|EED48890.1| conserved hypothetical protein [Aspergillus flavus NRRL3357]
gene-AFLA_063090	156.137	284.877	27.3969	0.0961711	-3.37825	4.15766e-34	1.25661e-32	NW_002477242.1	2234629	2234916	+	288	AFLA_063090	GO:0008270;GO:0016491;GO:0055114	-	-	COG0604;opiNOG16133	CR	sp|S0DQ98|FSR4_GIBF5 Trans-enoyl reductase fsr4 OS=Gibberella fujikuroi (strain CBS 195.34 / IMI 58289 / NRRL A-6831) GN=fsr4 PE=2 SV=1	gi|238495634|ref|XP_002379053.1| alcohol dehydrogenase, putative [Aspergillus flavus NRRL3357] &gt;gi|220695703|gb|EED52046.1| alcohol dehydrogenase, putative [Aspergillus flavus NRRL3357]
gene-AFLA_116200	525.491	895.123	155.858	0.174119	-2.52185	4.7262e-34	1.42522e-32	NW_002477250.1	118012	118518	+	507	AFLA_116200	GO:0030639	-	-	-	-	-	gi|238506251|ref|XP_002384327.1| conserved hypothetical protein [Aspergillus flavus NRRL3357] &gt;gi|220689040|gb|EED45391.1| conserved hypothetical protein [Aspergillus flavus NRRL3357] &gt;gi|768701714|gb|KJJ28837.1| hypothetical protein AFLA70_4g008901 [Aspergillus flavus AF70]
gene-AFLA_007450	3785.98	1334.74	6237.21	4.67297	2.22434	5.63764e-34	1.69624e-32	NW_002477251.1	23197	24765	+	1392	AFLA_007450	GO:0032259;GO:0008171	-	PF00891	eurotNOG09265;opiNOG22306;KOG3178	R	sp|S0E608|BIK3_GIBF5 O-methyltransferase bik3 OS=Gibberella fujikuroi (strain CBS 195.34 / IMI 58289 / NRRL A-6831) GN=bik3 PE=2 SV=1	gi|238507580|ref|XP_002384991.1| O-methyltransferase, putative [Aspergillus flavus NRRL3357] &gt;gi|220688510|gb|EED44862.1| O-methyltransferase, putative [Aspergillus flavus NRRL3357]
gene-AFLA_139300	172.803	30.6689	314.937	10.2689	3.36021	5.7024e-34	1.71187e-32	NW_002477243.1	2212881	2213781	-	789	AFLA_139300	GO:0045122;GO:0016491;GO:0055114	K17739	PF13561	sorNOG03210;opiNOG10840;opiNOG15123	Q	sp|P50161|AFLM_ASPPU Versicolorin reductase 1 OS=Aspergillus parasiticus (strain ATCC 56775 / NRRL 5862 / SRRC 143 / SU-1) GN=aflM PE=2 SV=2	gi|238497411|ref|XP_002379941.1| aflM/ ver-1/ dehydrogenase/ ketoreductase [Aspergillus flavus NRRL3357] &gt;gi|46370473|gb|AAS90008.1| Ver-1 [Aspergillus flavus] &gt;gi|46370496|gb|AAS90030.1| Ver-1 [Aspergillus flavus] &gt;gi|220694821|gb|EED51165.1| aflM/ ver-1/ dehydrogenase/ ketoreductase [Aspergillus flavus NRRL3357] &gt;gi|391872172|gb|EIT81308.1| dehydrogenase with different specificitie …
gene-AFLA_113080	4448.51	1585.94	7311.07	4.60992	2.20474	5.7682e-34	1.72774e-32	NW_002477240.1	2369636	2371542	+	1741	AFLA_113080	GO:0003824;GO:0008152;GO:0005829	-	PF00501;PF13193	opiNOG00993	I	sp|O74976|FAT2_SCHPO Putative peroxisomal-coenzyme A synthetase OS=Schizosaccharomyces pombe (strain 972 / ATCC 24843) GN=SPCC1827.03c PE=1 SV=1	gi|238491880|ref|XP_002377177.1| coenzyme A synthetase, putative [Aspergillus flavus NRRL3357] &gt;gi|220697590|gb|EED53931.1| coenzyme A synthetase, putative [Aspergillus flavus NRRL3357] &gt;gi|914762502|gb|KOC16317.1| putative coenzyme A synthetase [Aspergillus flavus AF70]
gene-AFLA_060040	260.829	60.9959	460.661	7.55234	2.91692	7.27948e-34	2.17554e-32	NW_002477242.1	1415945	1417282	-	1164	AFLA_060040	GO:0016021	-	-	eurotNOG06062	S	-	gi|238495024|ref|XP_002378748.1| integral membrane protein [Aspergillus flavus NRRL3357] &gt;gi|220695398|gb|EED51741.1| integral membrane protein [Aspergillus flavus NRRL3357]
gene-AFLA_042200	220.334	406.339	34.3288	0.0844831	-3.56519	7.81117e-34	2.32923e-32	NW_002477241.1	1070453	1071004	-	495	AFLA_042200	GO:0016021	-	-	-	-	-	gi|238492891|ref|XP_002377682.1| conserved hypothetical protein [Aspergillus flavus NRRL3357] &gt;gi|220696176|gb|EED52518.1| conserved hypothetical protein [Aspergillus flavus NRRL3357]
gene-AFLA_016360	918.93	298.082	1539.78	5.16562	2.36894	8.07775e-34	2.40335e-32	NW_002477239.1	958026	959144	-	1119	AFLA_016360	GO:0016042;GO:0003847	-	PF03403	opiNOG30911;opiNOG31123;COG4188	R	sp|D4AZY1|A1751_ARTBC Probable 1-alkyl-2-acetylglycerophosphocholine esterase OS=Arthroderma benhamiae (strain ATCC MYA-4681 / CBS 112371) GN=ARB_01751 PE=1 SV=1	gi|238488837|ref|XP_002375656.1| PAF acetylhydrolase family protein [Aspergillus flavus NRRL3357] &gt;gi|220698044|gb|EED54384.1| PAF acetylhydrolase family protein [Aspergillus flavus NRRL3357]
gene-AFLA_136030	4735.47	1697.05	7773.88	4.58081	2.1956	9.35091e-34	2.77597e-32	NW_002477243.1	1368112	1373875	-	5643	AFLA_136030	GO:0003677;GO:0016021;GO:0016459;GO:0003774;GO:0016758;GO:0005524	K00698	PF03142;PF00173;PF00063;PF08766	opiNOG09762;COG5022	ZM	sp|Q4P9K9|CHS8_USTMA Chitin synthase 8 OS=Ustilago maydis (strain 521 / FGSC 9021) GN=CHS8 PE=3 SV=1	gi|238496761|ref|XP_002379616.1| chitin synthase ChsE [Aspergillus flavus NRRL3357] &gt;gi|220694496|gb|EED50840.1| chitin synthase ChsE [Aspergillus flavus NRRL3357]
gene-AFLA_076180	2643.56	4662.92	624.201	0.133865	-2.90115	1.09103e-33	3.23174e-32	NW_002477237.1	1036224	1037104	+	741	AFLA_076180	-	-	-	opiNOG66326	S	-	gi|238482593|ref|XP_002372535.1| conserved hypothetical protein [Aspergillus flavus NRRL3357] &gt;gi|220700585|gb|EED56923.1| conserved hypothetical protein [Aspergillus flavus NRRL3357]
gene-AFLA_007460	2174.12	756.861	3591.39	4.74511	2.24644	1.25122e-33	3.69803e-32	NW_002477251.1	26533	28314	-	1659	AFLA_007460	GO:0004497;GO:0016705;GO:0020037;GO:0005506;GO:0055114	-	PF00067	opiNOG14256	Q	sp|Q29496|CP3AO_SHEEP Cytochrome P450 3A24 OS=Ovis aries GN=CYP3A24 PE=2 SV=1	gi|238507582|ref|XP_002384992.1| cytochrome P450, putative [Aspergillus flavus NRRL3357] &gt;gi|220688511|gb|EED44863.1| cytochrome P450, putative [Aspergillus flavus NRRL3357]
gene-AFLA_021950	481.664	139.196	824.133	5.92067	2.56576	1.31918e-33	3.89028e-32	NW_002477239.1	2500347	2503604	-	3042	AFLA_021950	GO:0008270	-	PF00092;PF15411	opiNOG00299	O	-	gi|238489955|ref|XP_002376215.1| von Willebrand and RING finger domain protein [Aspergillus flavus NRRL3357] &gt;gi|220698603|gb|EED54943.1| von Willebrand and RING finger domain protein [Aspergillus flavus NRRL3357] &gt;gi|914764823|gb|KOC18632.1| von Willebrand and RING finger domain protein [Aspergillus flavus AF70]
gene-AFLA_052890	206.365	42.2139	370.516	8.77712	3.13375	1.3722e-33	4.0377e-32	NW_002477248.1	1440146	1441753	-	1545	AFLA_052890	GO:0006433;GO:0005524;GO:0004827;GO:0005737	K01881	PF09180;PF00587;PF03129	COG0442;opiNOG06946	J	sp|O60155|PRS1_SCHPO Putative proline--tRNA ligase C19C7.06 OS=Schizosaccharomyces pombe (strain 972 / ATCC 24843) GN=prs1 PE=3 SV=1	gi|238504368|ref|XP_002383415.1| prolyl-tRNA synthetase, putative [Aspergillus flavus NRRL3357] &gt;gi|220690886|gb|EED47235.1| prolyl-tRNA synthetase, putative [Aspergillus flavus NRRL3357]
gene-AFLA_086380	164.935	298.914	30.9549	0.103558	-3.27149	1.60777e-33	4.72048e-32	NW_002477237.1	3776560	3776993	+	306	AFLA_086380	GO:0055114;GO:0004450;GO:0016021;GO:0000287;GO:0006102;GO:0051287	-	-	-	-	-	gi|238484627|ref|XP_002373552.1| conserved hypothetical protein [Aspergillus flavus NRRL3357] &gt;gi|220701602|gb|EED57940.1| conserved hypothetical protein [Aspergillus flavus NRRL3357]
gene-AFLA_058960	328.627	85.5788	571.675	6.6801	2.73987	1.7622e-33	5.16254e-32	NW_002477242.1	1162239	1163066	+	828	AFLA_058960	GO:0016021;GO:0055114;GO:0005506;GO:0020037;GO:0004497;GO:0016705	K00493	-	opiNOG08482;sorNOG06988;COG2124	Q	sp|P21595|CP56_YEAST Cytochrome P450-DIT2 OS=Saccharomyces cerevisiae (strain ATCC 204508 / S288c) GN=DIT2 PE=1 SV=2	gi|238494808|ref|XP_002378640.1| hypothetical protein AFLA_058960 [Aspergillus flavus NRRL3357] &gt;gi|220695290|gb|EED51633.1| hypothetical protein AFLA_058960 [Aspergillus flavus NRRL3357]
gene-AFLA_061960	1142.85	48.7016	2237	45.9328	5.52145	1.84775e-33	5.40133e-32	NW_002477242.1	1937922	1938683	-	702	AFLA_061960	-	-	-	-	-	-	gi|238495408|ref|XP_002378940.1| cell wall protein, putative [Aspergillus flavus NRRL3357] &gt;gi|220695590|gb|EED51933.1| cell wall protein, putative [Aspergillus flavus NRRL3357]
gene-AFLA_039660	540.161	917.135	163.186	0.177931	-2.49061	2.21286e-33	6.4545e-32	NW_002477241.1	412452	414459	-	1302	AFLA_039660	GO:0016787	-	PF13472	opiNOG03102;NOG31642	RS	-	gi|238492383|ref|XP_002377428.1| GDSL-like lipase/acylhydrolase domain protein [Aspergillus flavus NRRL3357] &gt;gi|220695922|gb|EED52264.1| GDSL-like lipase/acylhydrolase domain protein [Aspergillus flavus NRRL3357]
gene-AFLA_039480	582.187	1060.28	104.097	0.0981792	-3.34844	2.55547e-33	7.43758e-32	NW_002477241.1	369085	369354	-	270	AFLA_039480	GO:0016829;GO:0016491;GO:0008270;GO:0055114	-	-	opiNOG63592;opiNOG79579	CR	-	gi|238492347|ref|XP_002377410.1| hypothetical protein AFLA_039480 [Aspergillus flavus NRRL3357] &gt;gi|220695904|gb|EED52246.1| hypothetical protein AFLA_039480 [Aspergillus flavus NRRL3357]
gene-AFLA_070390	68.9895	134.073	3.90641	0.0291365	-5.10103	3.22738e-33	9.37274e-32	NW_002477244.1	1672615	1673333	+	666	AFLA_070390	-	-	PF00650	euNOG47362;opiNOG53690;KOG1471;eurotNOG00487	I	sp|P24280|SEC14_YEAST SEC14 cytosolic factor OS=Saccharomyces cerevisiae (strain ATCC 204508 / S288c) GN=SEC14 PE=1 SV=3	gi|391868096|gb|EIT77319.1| CRAL/TRIO domain protein [Aspergillus oryzae 3.042] &gt;gi|635510350|gb|KDE82286.1| CRAL/TRIO domain protein [Aspergillus oryzae 100-8]
gene-AFLA_019230	11878.7	19389	4368.36	0.225301	-2.15007	3.28861e-33	9.52983e-32	NW_002477239.1	1749061	1749645	-	528	AFLA_019230	GO:0020037	-	-	opiNOG32585	L	-	gi|169763492|ref|XP_001727646.1| mismatched base pair and cruciform DNA recognition protein [Aspergillus oryzae RIB40] &gt;gi|238489411|ref|XP_002375943.1| mismatched base pair and cruciform DNA recognition protein, putative [Aspergillus flavus NRRL3357] &gt;gi|83770674|dbj|BAE60807.1| unnamed protein product [Aspergillus oryzae RIB40] &gt;gi|220698331|gb|EED54671.1| mismatched base pair and cruc…
gene-AFLA_105470	4188.68	6862.01	1515.36	0.220833	-2.17897	3.38225e-33	9.77997e-32	NW_002477240.1	347826	349715	-	1825	AFLA_105470	GO:0016787;GO:0003743;GO:0006413	-	PF00293;PF01008	opiNOG19764	J	sp|Q3K8T8|MTNA_PSEPF Methylthioribose-1-phosphate isomerase OS=Pseudomonas fluorescens (strain Pf0-1) GN=mtnA PE=3 SV=1	gi|238490364|ref|XP_002376419.1| translation initiation factor eIF-2B subunit family protein [Aspergillus flavus NRRL3357] &gt;gi|220696832|gb|EED53173.1| translation initiation factor eIF-2B subunit family protein [Aspergillus flavus NRRL3357]
gene-AFLA_038190	944.765	1576.31	313.217	0.198702	-2.33132	3.53108e-33	1.01883e-31	NW_002477241.1	8365	9117	-	753	AFLA_038190	-	-	-	opiNOG45090;eurotNOG03543	S	-	gi|238492091|ref|XP_002377282.1| conserved hypothetical protein [Aspergillus flavus NRRL3357] &gt;gi|220695776|gb|EED52118.1| conserved hypothetical protein [Aspergillus flavus NRRL3357]
gene-AFLA_139510	295.326	547.081	43.5719	0.0796444	-3.65028	4.02023e-33	1.15746e-31	NW_002477243.1	2281358	2284300	-	717	AFLA_139510	GO:0016021	-	-	opiNOG25793;eurotNOG12213;eurotNOG05898	S	-	gi|238497451|ref|XP_002379961.1| conserved hypothetical protein [Aspergillus flavus NRRL3357] &gt;gi|220694841|gb|EED51185.1| conserved hypothetical protein [Aspergillus flavus NRRL3357]
gene-AFLA_100620	205.866	43.4452	368.286	8.47703	3.08356	4.12083e-33	1.18388e-31	NW_002477249.1	930805	932509	+	1584	AFLA_100620	GO:0055085;GO:0016021	-	PF07690	KOG0255;eurotNOG07913	R	sp|O94343|YHMA_SCHPO Uncharacterized MFS-type transporter C1271.10c OS=Schizosaccharomyces pombe (strain 972 / ATCC 24843) GN=SPBC1271.10c PE=1 SV=1	gi|238505410|ref|XP_002383934.1| polyamine transporter, putative [Aspergillus flavus NRRL3357] &gt;gi|220690048|gb|EED46398.1| polyamine transporter, putative [Aspergillus flavus NRRL3357]
gene-AFLA_014130	3115.76	5106.65	1124.86	0.220273	-2.18263	5.78487e-33	1.65837e-31	NW_002477239.1	348213	348692	+	339	AFLA_014130	GO:0006541;GO:0016740	-	-	COG0693;opiNOG02420	R	sp|Q5AF03|HSP31_CANAL Glyoxalase 3 OS=Candida albicans (strain SC5314 / ATCC MYA-2876) GN=GLX3 PE=1 SV=1	gi|238488391|ref|XP_002375433.1| conserved hypothetical protein [Aspergillus flavus NRRL3357] &gt;gi|220697821|gb|EED54161.1| conserved hypothetical protein [Aspergillus flavus NRRL3357]
gene-AFLA_049880	595.654	184.345	1006.96	5.46238	2.44953	6.96268e-33	1.99174e-31	NW_002477248.1	553780	554400	-	168	AFLA_049880	-	-	-	-	-	-	gi|238503766|ref|XP_002383115.1| hypothetical protein AFLA_049880 [Aspergillus flavus NRRL3357] &gt;gi|220690586|gb|EED46935.1| hypothetical protein AFLA_049880 [Aspergillus flavus NRRL3357]
gene-AFLA_132430	503.09	854.393	151.787	0.177655	-2.49285	6.98515e-33	1.9939e-31	NW_002477243.1	364591	365721	-	1131	AFLA_132430	-	-	PF09587	COG2843	M	sp|P9WM78|Y0574_MYCTO Probable polyglutamine synthesis accessory protein MT0602 OS=Mycobacterium tuberculosis (strain CDC 1551 / Oshkosh) GN=MT0602 PE=2 SV=1	gi|238496043|ref|XP_002379257.1| polyglutamate biosynthesis protein, putative [Aspergillus flavus NRRL3357] &gt;gi|220694137|gb|EED50481.1| polyglutamate biosynthesis protein, putative [Aspergillus flavus NRRL3357]
gene-AFLA_034380	13279.5	21867	4692.05	0.214573	-2.22046	7.37907e-33	2.10185e-31	NW_002477238.1	3132772	3134874	+	1413	AFLA_034380	GO:0055114;GO:0006979;GO:0098869;GO:0046872;GO:0004096;GO:0020037	K03781	PF06628;PF00199	opiNOG03078;COG0753	P	sp|P55306|CATA_SCHPO Catalase OS=Schizosaccharomyces pombe (strain 972 / ATCC 24843) GN=cta1 PE=1 SV=1	gi|238487420|ref|XP_002374948.1| catalase, putative [Aspergillus flavus NRRL3357] &gt;gi|220699827|gb|EED56166.1| catalase, putative [Aspergillus flavus NRRL3357]
gene-AFLA_015540	194.356	347.044	41.6683	0.120066	-3.0581	7.88387e-33	2.24086e-31	NW_002477239.1	737286	738920	+	1104	AFLA_015540	GO:0016021	-	PF01490	NOG10032;opiNOG03121	E	sp|P38680|MTR_NEUCR N amino acid transport system protein OS=Neurospora crassa (strain ATCC 24698 / 74-OR23-1A / CBS 708.71 / DSM 1257 / FGSC 987) GN=mtr PE=3 SV=2	gi|238488673|ref|XP_002375574.1| amino acid transporter, putative [Aspergillus flavus NRRL3357] &gt;gi|220697962|gb|EED54302.1| amino acid transporter, putative [Aspergillus flavus NRRL3357]
gene-AFLA_039180	1014.15	339.419	1688.89	4.97582	2.31494	8.06986e-33	2.28886e-31	NW_002477241.1	292731	294587	-	1572	AFLA_039180	GO:0055085;GO:0016021	-	PF07690	sorNOG07358;KOG0254;opiNOG03023	R	sp|E9R876|GLIA_ASPFU MFS gliotoxin efflux transporter gliA OS=Neosartorya fumigata (strain ATCC MYA-4609 / Af293 / CBS 101355 / FGSC A1100) GN=gliA PE=2 SV=1	gi|238492287|ref|XP_002377380.1| MFS gliotoxin efflux transporter GliA [Aspergillus flavus NRRL3357] &gt;gi|220695874|gb|EED52216.1| MFS gliotoxin efflux transporter GliA [Aspergillus flavus NRRL3357]
gene-AFLA_033460	249.026	437.715	60.3371	0.137846	-2.85887	9.20355e-33	2.60488e-31	NW_002477238.1	2881251	2881781	-	531	AFLA_033460	-	-	-	opiNOG58623	S	-	gi|238487236|ref|XP_002374856.1| conserved hypothetical protein [Aspergillus flavus NRRL3357] &gt;gi|220699735|gb|EED56074.1| conserved hypothetical protein [Aspergillus flavus NRRL3357] &gt;gi|914755293|gb|KOC09458.1| hypothetical protein AFLA70_45g003760 [Aspergillus flavus AF70]
gene-AFLA_053400	2478.51	4595.15	361.861	0.0787484	-3.66661	9.71102e-33	2.74269e-31	NW_002477248.1	1579161	1579448	+	288	AFLA_053400	GO:0016787	-	-	opiNOG15592	S	-	gi|914762283|gb|KOC16098.1| hypothetical protein AFLA70_125g002511 [Aspergillus flavus AF70]
gene-AFLA_032030	1630.28	571.568	2689	4.70459	2.23407	9.94677e-33	2.80335e-31	NW_002477238.1	2508858	2510466	-	1383	AFLA_032030	GO:0004421;GO:0008299	K01641	PF01154;PF08540	opiNOG01006;COG3425	I	sp|P54839|HMCS_YEAST Hydroxymethylglutaryl-CoA synthase OS=Saccharomyces cerevisiae (strain ATCC 204508 / S288c) GN=ERG13 PE=1 SV=1	gi|238486950|ref|XP_002374713.1| hydroxymethylglutaryl-CoA synthase Erg13, putative [Aspergillus flavus NRRL3357] &gt;gi|220699592|gb|EED55931.1| hydroxymethylglutaryl-CoA synthase Erg13, putative [Aspergillus flavus NRRL3357]
gene-AFLA_029420	1151.55	391.787	1911.32	4.87847	2.28643	1.0668e-32	3.0003e-31	NW_002477238.1	1779428	1781249	+	1701	AFLA_029420	GO:0006508;GO:0008236;GO:0004180	-	PF05577	opiNOG04914;opiNOG09133;KOG2182	O	sp|D4AYS6|A1345_ARTBC Probable extracellular serine carboxypeptidase OS=Arthroderma benhamiae (strain ATCC MYA-4681 / CBS 112371) GN=ARB_01345 PE=1 SV=1	gi|238486428|ref|XP_002374452.1| dipeptidyl-peptidase II, putative [Aspergillus flavus NRRL3357] &gt;gi|220699331|gb|EED55670.1| dipeptidyl-peptidase II, putative [Aspergillus flavus NRRL3357]
gene-AFLA_088100	1847.13	593.821	3100.44	5.22116	2.38437	1.16043e-32	3.25677e-31	NW_002477237.1	4272153	4273936	-	1548	AFLA_088100	GO:0031924;GO:0016021;GO:0055085;GO:0005886;GO:0031919	-	PF02133	COG1457	F	sp|P53099|TPN1_YEAST Vitamin B6 transporter TPN1 OS=Saccharomyces cerevisiae (strain ATCC 204508 / S288c) GN=TPN1 PE=1 SV=1	gi|238484969|ref|XP_002373723.1| purine-cytosine permease, putative [Aspergillus flavus NRRL3357] &gt;gi|317140925|ref|XP_003189311.1| nucleoside transporter [Aspergillus oryzae RIB40] &gt;gi|220701773|gb|EED58111.1| purine-cytosine permease, putative [Aspergillus flavus NRRL3357]
gene-AFLA_039250	3236.32	1177.19	5295.45	4.4984	2.16941	1.17641e-32	3.2947e-31	NW_002477241.1	307128	308221	-	798	AFLA_039250	GO:0016021	-	-	sordNOG04234;opiNOG25346;sordNOG12902	S	-	gi|238492301|ref|XP_002377387.1| hypothetical protein AFLA_039250 [Aspergillus flavus NRRL3357] &gt;gi|220695881|gb|EED52223.1| hypothetical protein AFLA_039250 [Aspergillus flavus NRRL3357]
gene-AFLA_123960	211.749	46.1179	377.379	8.18292	3.03262	1.18968e-32	3.32488e-31	NW_002477246.1	199445	203565	-	2958	AFLA_123960	GO:0006810;GO:0016021;GO:0071949;GO:0005215;GO:0055114;GO:0016491	-	PF00854;PF01494	opiNOG26909;opiNOG04140	SP	sp|P46030|PTR2_CANAX Peptide transporter PTR2 OS=Candida albicans GN=PTR2 PE=3 SV=1	gi|238500710|ref|XP_002381589.1| oligopeptide transporter, putative [Aspergillus flavus NRRL3357] &gt;gi|220691826|gb|EED48173.1| oligopeptide transporter, putative [Aspergillus flavus NRRL3357]
gene-AFLA_124360	1006.03	1797.42	214.637	0.119414	-3.06595	1.20204e-32	3.3524e-31	NW_002477246.1	303525	304392	+	813	AFLA_124360	GO:0046983;GO:0003677	-	PF00010	-	-	-	gi|238500790|ref|XP_002381629.1| conserved hypothetical protein [Aspergillus flavus NRRL3357] &gt;gi|220691866|gb|EED48213.1| conserved hypothetical protein [Aspergillus flavus NRRL3357] &gt;gi|391863590|gb|EIT72895.1| hypothetical protein Ao3042_11193 [Aspergillus oryzae 3.042] &gt;gi|635512884|gb|KDE84739.1| hypothetical protein AO1008_00039 [Aspergillus oryzae 100-8]
gene-AFLA_057740	1299.75	447.746	2151.76	4.80576	2.26476	1.25422e-32	3.49066e-31	NW_002477242.1	843955	845712	+	1512	AFLA_057740	GO:0016620;GO:0055114	K00128	PF00171	opiNOG15892;COG1012	C	sp|P42041|ALDH_ALTAL Aldehyde dehydrogenase OS=Alternaria alternata GN=ALTA10 PE=1 SV=2	gi|238494564|ref|XP_002378518.1| aldehyde dehydrogenase, putative [Aspergillus flavus NRRL3357] &gt;gi|220695168|gb|EED51511.1| aldehyde dehydrogenase, putative [Aspergillus flavus NRRL3357]
gene-AFLA_090960	465.985	84.9343	847.035	9.97283	3.318	1.2736e-32	3.53722e-31	NW_002477245.1	494209	496233	+	2025	AFLA_090960	GO:0015677;GO:0055114;GO:0016021;GO:0006826;GO:0005886;GO:0000293	-	PF08022;PF01794;PF08030	NOG17397;opiNOG05705	QPU	sp|Q12333|FRE7_YEAST Ferric/cupric reductase transmembrane component 7 OS=Saccharomyces cerevisiae (strain ATCC 204508 / S288c) GN=FRE7 PE=1 SV=2	gi|238499363|ref|XP_002380916.1| metalloreductase transmembrane component, putative [Aspergillus flavus NRRL3357] &gt;gi|220692669|gb|EED49015.1| metalloreductase transmembrane component, putative [Aspergillus flavus NRRL3357]
gene-AFLA_035080	3024.32	1096.48	4952.16	4.5164	2.17517	1.45294e-32	4.02694e-31	NW_002477238.1	3315080	3317250	+	1926	AFLA_035080	GO:0055114;GO:0050660;GO:0016614	-	PF05199;PF00732	opiNOG13336;pleNOG01493;COG2303	ER	sp|Q00922|ALOX_CANBO Alcohol oxidase OS=Candida boidinii GN=AOD1 PE=1 SV=1	gi|238487560|ref|XP_002375018.1| glucose-methanol-choline (gmc) oxidoreductase, putative [Aspergillus flavus NRRL3357] &gt;gi|220699897|gb|EED56236.1| glucose-methanol-choline (gmc) oxidoreductase, putative [Aspergillus flavus NRRL3357] &gt;gi|391864136|gb|EIT73434.1| choline dehydrogenase [Aspergillus oryzae 3.042] &gt;gi|635506079|gb|KDE78127.1| choline dehydrogenase [Aspergillus oryzae 100-8]
gene-AFLA_054150	280.331	11.2387	549.423	48.8866	5.61137	1.58541e-32	4.38498e-31	NW_002477248.1	1771906	1773799	-	1755	AFLA_054150	GO:0016021;GO:0055085	K08158	PF07690	opiNOG00465;KOG0255	R	sp|P32071|CYHR_CANMA Cycloheximide resistance protein OS=Candida maltosa GN=CYHR PE=3 SV=1	gi|238504618|ref|XP_002383540.1| cycloheximide resistance protein, putative [Aspergillus flavus NRRL3357] &gt;gi|220691011|gb|EED47360.1| cycloheximide resistance protein, putative [Aspergillus flavus NRRL3357]
gene-AFLA_095100	1295.16	448.659	2141.66	4.77347	2.25504	1.68344e-32	4.64649e-31	NW_002477245.1	1626509	1627741	-	507	AFLA_095100	GO:0032259;GO:0008168	-	-	sorNOG08418;opiNOG41198	R	sp|B8NM78|USTM_ASPFN Methyltransferase ustM OS=Aspergillus flavus (strain ATCC 200026 / FGSC A1120 / NRRL 3357 / JCM 12722 / SRRC 167) GN=ustM PE=1 SV=2	gi|238500191|ref|XP_002381330.1| conserved hypothetical protein [Aspergillus flavus NRRL3357] &gt;gi|220693083|gb|EED49429.1| conserved hypothetical protein [Aspergillus flavus NRRL3357]
gene-AFLA_026140	310.87	46.6273	575.112	12.3342	3.6246	1.83672e-32	5.05911e-31	NW_002477238.1	864734	866782	-	1500	AFLA_026140	GO:0009277;GO:0032163;GO:0030428;GO:0030287;GO:0004556;GO:0005576;GO:0016052;GO:0031521;GO:0005509	K01176	PF00128;PF09260	opiNOG03508	G	sp|P0C1B4|AMYA3_ASPOR Alpha-amylase A type-3 OS=Aspergillus oryzae (strain ATCC 42149 / RIB 40) GN=amy3 PE=3 SV=1	gi|238485772|ref|XP_002374124.1| alpha-amylase, putative [Aspergillus flavus NRRL3357] &gt;gi|220699003|gb|EED55342.1| alpha-amylase, putative [Aspergillus flavus NRRL3357]
gene-AFLA_021920	1198.38	412.016	1984.75	4.81716	2.26818	2.078e-32	5.71192e-31	NW_002477239.1	2484238	2486214	-	1977	AFLA_021920	-	-	PF07647;PF00169	eurotNOG05274;opiNOG13922;fuNOG32547	TR	-	gi|238489949|ref|XP_002376212.1| cellular morphogenesis protein Boi1-like, putative [Aspergillus flavus NRRL3357] &gt;gi|220698600|gb|EED54940.1| cellular morphogenesis protein Boi1-like, putative [Aspergillus flavus NRRL3357]
gene-AFLA_072380	20730.4	35921.8	5538.94	0.154194	-2.69718	2.21742e-32	6.08265e-31	NW_002477237.1	60785	62017	-	996	AFLA_072380	-	-	-	NOG16660;opiNOG17445	S	sp|Q54LW0|PADA_DICDI Prestalk A differentiation protein A OS=Dictyostelium discoideum GN=padA PE=3 SV=2	gi|238481835|ref|XP_002372156.1| conserved hypothetical protein [Aspergillus flavus NRRL3357] &gt;gi|220700206|gb|EED56544.1| conserved hypothetical protein [Aspergillus flavus NRRL3357] &gt;gi|391870513|gb|EIT79694.1| hypothetical protein Ao3042_03972 [Aspergillus oryzae 3.042] &gt;gi|635506442|gb|KDE78483.1| hypothetical protein AO1008_04572 [Aspergillus oryzae 100-8]
gene-AFLA_100650	1870.95	658.282	3083.61	4.68433	2.22784	2.32108e-32	6.35396e-31	NW_002477249.1	938611	940288	-	1497	AFLA_100650	GO:0004185;GO:0006508	K01288	PF00450	COG2939;opiNOG06570	OE	sp|P52719|PEPS_ASPPH Carboxypeptidase cpdS OS=Aspergillus phoenicis GN=cpdS PE=1 SV=1	gi|238505416|ref|XP_002383937.1| serine carboxypeptidase (CpdS), putative [Aspergillus flavus NRRL3357] &gt;gi|220690051|gb|EED46401.1| serine carboxypeptidase (CpdS), putative [Aspergillus flavus NRRL3357]
gene-AFLA_080530	10340.3	3884.93	16795.7	4.3233	2.11213	2.64176e-32	7.21704e-31	NW_002477237.1	2240435	2241159	-	597	AFLA_080530	-	-	-	opiNOG44815;opiNOG45762	RS	-	gi|238483463|ref|XP_002372970.1| conserved hypothetical protein [Aspergillus flavus NRRL3357] &gt;gi|220701020|gb|EED57358.1| conserved hypothetical protein [Aspergillus flavus NRRL3357]
gene-AFLA_050260	6394.37	2376.09	10412.7	4.38226	2.13168	2.64927e-32	7.22278e-31	NW_002477248.1	674931	675083	-	153	AFLA_050260	GO:0006355;GO:0003700;GO:0043565	-	-	-	-	-	gi|238503842|ref|XP_002383153.1| hypothetical protein AFLA_050260 [Aspergillus flavus NRRL3357] &gt;gi|220690624|gb|EED46973.1| hypothetical protein AFLA_050260 [Aspergillus flavus NRRL3357]
gene-AFLA_035290	3710.91	6059.23	1362.59	0.224878	-2.15279	2.71329e-32	7.38224e-31	NW_002477238.1	3369160	3370589	-	1256	AFLA_035290	GO:0055114;GO:0004739;GO:0006086;GO:0043231	K00161	PF00676	opiNOG00879;COG1071	C	sp|P16387|ODPA_YEAST Pyruvate dehydrogenase E1 component subunit alpha, mitochondrial OS=Saccharomyces cerevisiae (strain ATCC 204508 / S288c) GN=PDA1 PE=1 SV=2	gi|238487602|ref|XP_002375039.1| pyruvate dehydrogenase, putative [Aspergillus flavus NRRL3357] &gt;gi|317143464|ref|XP_001819495.2| pyruvate dehydrogenase E1 component subunit alpha [Aspergillus oryzae RIB40] &gt;gi|220699918|gb|EED56257.1| pyruvate dehydrogenase, putative [Aspergillus flavus NRRL3357] &gt;gi|391864026|gb|EIT73324.1| pyruvate dehydrogenase E1, alpha subunit [Aspergillus oryzae 3…
gene-AFLA_102630	976.208	329.857	1622.56	4.91897	2.29836	2.81667e-32	7.64794e-31	NW_002477249.1	1431128	1433710	-	2421	AFLA_102630	GO:0016021;GO:0000981;GO:0008270;GO:0006357;GO:0005634	-	PF11915	opiNOG07933;NOG22738	S	-	gi|238505864|ref|XP_002384134.1| conserved hypothetical protein [Aspergillus flavus NRRL3357] &gt;gi|220690248|gb|EED46598.1| conserved hypothetical protein [Aspergillus flavus NRRL3357]
gene-AFLA_049080	1603.62	566.864	2640.37	4.65785	2.21966	2.95772e-32	8.00919e-31	NW_002477248.1	340611	341885	-	1167	AFLA_049080	GO:0046872;GO:0051539;GO:0051537;GO:0004076;GO:0009102	K01012	PF04055;PF06968	opiNOG00513	H	sp|P32451|BIOB_YEAST Biotin synthase, mitochondrial OS=Saccharomyces cerevisiae (strain ATCC 204508 / S288c) GN=BIO2 PE=1 SV=2	gi|238503604|ref|XP_002383035.1| biotin synthase, putative [Aspergillus flavus NRRL3357] &gt;gi|317138595|ref|XP_003189061.1| biotin synthase [Aspergillus oryzae RIB40] &gt;gi|220690506|gb|EED46855.1| biotin synthase, putative [Aspergillus flavus NRRL3357] &gt;gi|311893277|dbj|BAJ25843.1| putative biotin synthase AoBioB [Aspergillus oryzae]
gene-AFLA_006920	785.443	1341.68	229.202	0.170832	-2.54935	2.9617e-32	8.00919e-31	NW_002477247.1	1840565	1842018	+	1287	AFLA_006920	GO:0016021;GO:0007166;GO:0004888	-	PF05462	opiNOG02463;opiNOG70012	TS	-	gi|238503313|ref|XP_002382890.1| cAMP receptor-like protein, putative [Aspergillus flavus NRRL3357] &gt;gi|220691700|gb|EED48048.1| cAMP receptor-like protein, putative [Aspergillus flavus NRRL3357] &gt;gi|914754464|gb|KOC08629.1| cAMP receptor-like protein [Aspergillus flavus AF70]
gene-AFLA_064390	666.707	215.52	1117.89	5.18696	2.37489	3.07884e-32	8.30914e-31	NW_002477244.1	71207	73019	-	1488	AFLA_064390	GO:0020037;GO:0004497;GO:0016705;GO:0016021;GO:0055114;GO:0005506	-	PF00067	opiNOG55037	Q	sp|Q2UPC5|ACLO_ASPOR Cytochrome P450 monooxygenase aclO OS=Aspergillus oryzae (strain ATCC 42149 / RIB 40) GN=aclO PE=3 SV=2	gi|238497528|ref|XP_002379999.1| cytochrome P450 oxidoreductase GliF [Aspergillus flavus NRRL3357] &gt;gi|220693273|gb|EED49618.1| cytochrome P450 oxidoreductase GliF [Aspergillus flavus NRRL3357]
gene-AFLA_037620	3255.65	5395.36	1115.94	0.206834	-2.27345	3.49253e-32	9.40659e-31	NW_002477238.1	4045278	4046960	-	1133	AFLA_037620	GO:0016021	-	PF10277	opiNOG18273	S	sp|Q9Y7U1|SFK1_SCHPO Protein sfk1 OS=Schizosaccharomyces pombe (strain 972 / ATCC 24843) GN=sfk1 PE=3 SV=1	gi|169769621|ref|XP_001819280.1| hypothetical protein AOR_1_70154 [Aspergillus oryzae RIB40] &gt;gi|238488064|ref|XP_002375270.1| FK506 suppressor Sfk1, putative [Aspergillus flavus NRRL3357] &gt;gi|83767139|dbj|BAE57278.1| unnamed protein product [Aspergillus oryzae RIB40] &gt;gi|220700149|gb|EED56488.1| FK506 suppressor Sfk1, putative [Aspergillus flavus NRRL3357]
gene-AFLA_041100	424.79	123.914	725.666	5.85623	2.54997	3.85662e-32	1.03663e-30	NW_002477241.1	778408	779874	-	1356	AFLA_041100	GO:0016021	-	PF12051	opiNOG18340	S	sp|P47090|YJY5_YEAST Uncharacterized endoplasmic reticulum membrane protein YJR015W OS=Saccharomyces cerevisiae (strain ATCC 204508 / S288c) GN=YJR015W PE=1 SV=1	gi|238492671|ref|XP_002377572.1| conserved hypothetical protein [Aspergillus flavus NRRL3357] &gt;gi|220696066|gb|EED52408.1| conserved hypothetical protein [Aspergillus flavus NRRL3357]
gene-AFLA_064420	983.59	337.299	1629.88	4.83216	2.27267	4.76452e-32	1.2781e-30	NW_002477244.1	77944	78404	-	384	AFLA_064420	-	-	-	opiNOG55053;opiNOG58933	S	sp|Q2UPC2|ACLK_ASPOR Gamma-glutamyl cyclotransferase aclK OS=Aspergillus oryzae (strain ATCC 42149 / RIB 40) GN=aclK PE=3 SV=1	gi|169768250|ref|XP_001818595.1| gliK protein [Aspergillus oryzae RIB40] &gt;gi|83766453|dbj|BAE56593.1| unnamed protein product [Aspergillus oryzae RIB40] &gt;gi|391871787|gb|EIT80943.1| gliK protein [Aspergillus oryzae 3.042] &gt;gi|635511406|gb|KDE83311.1| gliK protein [Aspergillus oryzae 100-8] &gt;gi|914753670|gb|KOC07835.1| gliK protein [Aspergillus flavus AF70]
gene-AFLA_007880	514.955	1005.78	24.1332	0.0239946	-5.38115	5.23452e-32	1.3995e-30	NW_002477251.1	135804	136220	+	417	AFLA_007880	-	-	-	-	-	-	gi|238507666|ref|XP_002385034.1| conserved hypothetical protein [Aspergillus flavus NRRL3357] &gt;gi|220688553|gb|EED44905.1| conserved hypothetical protein [Aspergillus flavus NRRL3357]
gene-AFLA_007810	1615.93	167.194	3064.66	18.33	4.19613	5.23806e-32	1.3995e-30	NW_002477251.1	121784	122837	-	957	AFLA_007810	GO:0046872;GO:0055114;GO:0016491	-	PF03171;PF14226	sordNOG07078;NOG27374;opiNOG32355	QS	sp|D7PHZ1|VRTI_PENAE Oxidoreductase vrtI OS=Penicillium aethiopicum GN=vrtI PE=1 SV=1	gi|238507652|ref|XP_002385027.1| gibberellin 20-oxidase family protein [Aspergillus flavus NRRL3357] &gt;gi|220688546|gb|EED44898.1| gibberellin 20-oxidase family protein [Aspergillus flavus NRRL3357]
gene-AFLA_139220	162.244	13.3488	311.14	23.3084	4.54278	5.37389e-32	1.43293e-30	NW_002477243.1	2202376	2203709	+	1161	AFLA_139220	GO:0032259;GO:0047145;GO:0045122	K17649	PF00891	pleNOG08787;opiNOG04420;KOG3178	R	sp|Q9P900|OMTB_ASPFN Demethylsterigmatocystin 6-O-methyltransferase OS=Aspergillus flavus (strain ATCC 200026 / FGSC A1120 / NRRL 3357 / JCM 12722 / SRRC 167) GN=omtB PE=3 SV=1	gi|238497395|ref|XP_002379933.1| aflO/ omtB/ dmtA/ O-methyltransferase B [Aspergillus flavus NRRL3357] &gt;gi|74625590|sp|Q9P900.1|OMTB_ASPFN RecName: Full=Demethylsterigmatocystin 6-O-methyltransferase; AltName: Full=Methyltransferase B &gt;gi|6714971|gb|AAF26223.1|AF159789_1 O-methyltransferase B [Aspergillus flavus] &gt;gi|220694813|gb|EED51157.1| aflO/ omtB/ dmtA/ O-methyltransferase B [Asper…
gene-AFLA_097890	815.523	271.626	1359.42	5.00475	2.3233	5.7767e-32	1.53727e-30	NW_002477249.1	195245	197157	+	1860	AFLA_097890	GO:0005975;GO:0004575	K01193	PF08244;PF00251	opiNOG10750	G	-	gi|238504866|ref|XP_002383662.1| Glycosyl hydrolases family 32 superfamily [Aspergillus flavus NRRL3357] &gt;gi|220689776|gb|EED46126.1| Glycosyl hydrolases family 32 superfamily [Aspergillus flavus NRRL3357]
gene-AFLA_023570	1182.92	1953.69	412.144	0.210957	-2.24498	6.28733e-32	1.66672e-30	NW_002477238.1	187739	189091	+	1353	AFLA_023570	GO:0032324	K03750	PF03453;PF00994	opiNOG27184;opiNOG48799;COG0303	H	sp|Q56207|MOEA_SYNE7 Molybdopterin molybdenumtransferase OS=Synechococcus elongatus (strain PCC 7942) GN=moeA PE=3 SV=1	gi|238485260|ref|XP_002373868.1| molybdenum cofactor biosynthesis protein (MoeA), putative [Aspergillus flavus NRRL3357] &gt;gi|220698747|gb|EED55086.1| molybdenum cofactor biosynthesis protein (MoeA), putative [Aspergillus flavus NRRL3357]
gene-AFLA_091070	1752.75	586.924	2918.58	4.97267	2.31402	6.28808e-32	1.66672e-30	NW_002477245.1	520022	520818	+	474	AFLA_091070	-	K09958	PF07080	opiNOG30811	S	-	gi|169778815|ref|XP_001823872.1| hypothetical protein AOR_1_194094 [Aspergillus oryzae RIB40] &gt;gi|238499385|ref|XP_002380927.1| conserved hypothetical protein [Aspergillus flavus NRRL3357] &gt;gi|83772611|dbj|BAE62739.1| unnamed protein product [Aspergillus oryzae RIB40] &gt;gi|220692680|gb|EED49026.1| conserved hypothetical protein [Aspergillus flavus NRRL3357] &gt;gi|391873508|gb|EIT82538.1|…
gene-AFLA_049760	2887.93	1059.32	4716.54	4.45244	2.1546	7.36673e-32	1.94875e-30	NW_002477248.1	516973	518264	-	1260	AFLA_049760	GO:0046872;GO:0003676	-	PF00096	opiNOG29571;KOG1721	KR	-	gi|238503742|ref|XP_002383103.1| C2H2 finger domain protein, putative [Aspergillus flavus NRRL3357] &gt;gi|220690574|gb|EED46923.1| C2H2 finger domain protein, putative [Aspergillus flavus NRRL3357]
gene-AFLA_019460	164.467	31.4821	297.451	9.44826	3.24005	7.46459e-32	1.97074e-30	NW_002477239.1	1801342	1801767	+	426	AFLA_019460	GO:0016021	K02920	-	opiNOG33120	J	-	gi|238489457|ref|XP_002375966.1| conserved hypothetical protein [Aspergillus flavus NRRL3357] &gt;gi|83770692|dbj|BAE60825.1| unnamed protein product [Aspergillus oryzae RIB40] &gt;gi|220698354|gb|EED54694.1| conserved hypothetical protein [Aspergillus flavus NRRL3357]
gene-AFLA_024090	1784.7	642.774	2926.62	4.55311	2.18685	7.98809e-32	2.10479e-30	NW_002477238.1	312507	314539	+	1635	AFLA_024090	GO:0016021;GO:0055085	-	PF07690	KOG0254;opiNOG48776;eurotNOG08758	R	sp|Q6UEH3|AFLT_ASPPU Efflux pump aflT OS=Aspergillus parasiticus (strain ATCC 56775 / NRRL 5862 / SRRC 143 / SU-1) GN=aflT PE=2 SV=1	gi|238485364|ref|XP_002373920.1| efflux pump antibiotic resistance protein, putative [Aspergillus flavus NRRL3357] &gt;gi|220698799|gb|EED55138.1| efflux pump antibiotic resistance protein, putative [Aspergillus flavus NRRL3357]
gene-AFLA_010890	965.973	331.397	1600.55	4.8297	2.27193	9.00685e-32	2.36855e-30	NW_002477251.1	922178	923285	-	968	AFLA_010890	GO:0055114;GO:0005506;GO:0016491;GO:0016021;GO:0006633	K00227	PF04116	COG3000	I	sp|Q7SBB6|ERG3_NEUCR Probable Delta(7)-sterol 5(6)-desaturase OS=Neurospora crassa (strain ATCC 24698 / 74-OR23-1A / CBS 708.71 / DSM 1257 / FGSC 987) GN=NCU06207 PE=3 SV=1	gi|238508273|ref|XP_002385334.1| sterol desaturase, putative [Aspergillus flavus NRRL3357] &gt;gi|220688853|gb|EED45205.1| sterol desaturase, putative [Aspergillus flavus NRRL3357] &gt;gi|914753963|gb|KOC08128.1| putative sterol desaturase [Aspergillus flavus AF70]
gene-AFLA_009070	498.985	149.124	848.846	5.69222	2.50899	9.70727e-32	2.54773e-30	NW_002477251.1	431826	433584	-	1488	AFLA_009070	-	-	PF11001	opiNOG39274	S	sp|Q04608|YD124_YEAST Uncharacterized protein YDR124W OS=Saccharomyces cerevisiae (strain ATCC 204508 / S288c) GN=YDR124W PE=1 SV=1	gi|238507902|ref|XP_002385152.1| conserved hypothetical protein [Aspergillus flavus NRRL3357] &gt;gi|220688671|gb|EED45023.1| conserved hypothetical protein [Aspergillus flavus NRRL3357]
gene-AFLA_036810	400.711	109.19	692.232	6.33971	2.66442	9.91313e-32	2.59666e-30	NW_002477238.1	3812949	3813989	+	1041	AFLA_036810	GO:0050662;GO:0003824	-	PF01370	sordNOG12368;eurotNOG09517;opiNOG27499	R	-	gi|238487904|ref|XP_002375190.1| NAD dependent epimerase/dehydratase, putative [Aspergillus flavus NRRL3357] &gt;gi|220700069|gb|EED56408.1| NAD dependent epimerase/dehydratase, putative [Aspergillus flavus NRRL3357]
gene-AFLA_071580	1384.79	2277.98	491.59	0.2158	-2.21223	1.04524e-31	2.73255e-30	NW_002477244.1	2038218	2039041	+	759	AFLA_071580	GO:0016021	-	-	opiNOG39886	S	-	gi|238498964|ref|XP_002380717.1| conserved glycine-rich protein [Aspergillus flavus NRRL3357] &gt;gi|220693991|gb|EED50336.1| conserved glycine-rich protein [Aspergillus flavus NRRL3357] &gt;gi|635510432|gb|KDE82364.1| putative glycine-rich protein [Aspergillus oryzae 100-8]
gene-AFLA_040300	1428.24	2481.1	375.382	0.151296	-2.72455	1.09167e-31	2.84836e-30	NW_002477241.1	566501	567913	-	1257	AFLA_040300	GO:0006357;GO:0000981;GO:0008270;GO:0005634;GO:0003677	-	PF04082	opiNOG28092	K	sp|P28348|NIRA_EMENI Nitrogen assimilation transcription factor nirA OS=Emericella nidulans (strain FGSC A4 / ATCC 38163 / CBS 112.46 / NRRL 194 / M139) GN=nirA PE=4 SV=1	gi|238492511|ref|XP_002377492.1| C6 transcription factor, putative [Aspergillus flavus NRRL3357] &gt;gi|220695986|gb|EED52328.1| C6 transcription factor, putative [Aspergillus flavus NRRL3357]
gene-AFLA_107850	488.287	149.588	826.987	5.52845	2.46687	1.18053e-31	3.07422e-30	NW_002477240.1	966009	967352	+	1344	AFLA_107850	GO:0016021;GO:0016747	-	PF01757	NOG125331;opiNOG51956	S	-	gi|238490838|ref|XP_002376656.1| conserved hypothetical protein [Aspergillus flavus NRRL3357] &gt;gi|220697069|gb|EED53410.1| conserved hypothetical protein [Aspergillus flavus NRRL3357]
gene-AFLA_006000	983.432	1627.51	339.352	0.208509	-2.26182	1.2585e-31	3.27087e-30	NW_002477247.1	1625829	1626251	-	222	AFLA_006000	-	-	-	-	-	-	gi|238503133|ref|XP_002382800.1| hypothetical protein AFLA_006000 [Aspergillus flavus NRRL3357] &gt;gi|220691610|gb|EED47958.1| hypothetical protein AFLA_006000 [Aspergillus flavus NRRL3357]
gene-AFLA_078330	406.85	119.92	693.781	5.78538	2.53241	1.4876e-31	3.85879e-30	NW_002477237.1	1608276	1609022	-	564	AFLA_078330	GO:0016021	-	-	eurotNOG07443	S	-	gi|238483023|ref|XP_002372750.1| conserved hypothetical protein [Aspergillus flavus NRRL3357] &gt;gi|220700800|gb|EED57138.1| conserved hypothetical protein [Aspergillus flavus NRRL3357] &gt;gi|770303919|gb|KJK61974.1| hypothetical protein P875_00086509 [Aspergillus parasiticus SU-1]
gene-AFLA_120250	370.871	633.674	108.067	0.17054	-2.55182	2.17097e-31	5.62053e-30	NW_002477250.1	1191960	1193123	+	1041	AFLA_120250	GO:0008237;GO:0006508	-	PF01546;PF07687	COG0624;opiNOG04780	E	sp|O74916|YJ75_SCHPO Peptidase M20 domain-containing protein C757.05c OS=Schizosaccharomyces pombe (strain 972 / ATCC 24843) GN=SPCC757.05c PE=3 SV=1	gi|238507061|ref|XP_002384732.1| peptidase, putative [Aspergillus flavus NRRL3357] &gt;gi|317159071|ref|XP_001827519.2| peptidase [Aspergillus oryzae RIB40] &gt;gi|220689445|gb|EED45796.1| peptidase, putative [Aspergillus flavus NRRL3357] &gt;gi|391866376|gb|EIT75648.1| aminoacylase ACY1 [Aspergillus oryzae 3.042] &gt;gi|635514372|gb|KDE86123.1| aminoacylase ACY1 [Aspergillus oryzae 100-8]
gene-AFLA_007640	5473.06	380.943	10565.2	27.7343	4.7936	2.82584e-31	7.30181e-30	NW_002477251.1	72455	75794	-	2423	AFLA_007640	-	-	PF01823	eurotNOG06685;opiNOG53021	S	-	gi|238507618|ref|XP_002385010.1| conserved hypothetical protein [Aspergillus flavus NRRL3357] &gt;gi|220688529|gb|EED44881.1| conserved hypothetical protein [Aspergillus flavus NRRL3357]
gene-AFLA_076190	424.86	741.817	107.904	0.14546	-2.78131	2.84767e-31	7.34402e-30	NW_002477237.1	1038341	1038616	+	276	AFLA_076190	-	-	-	opiNOG66460	S	-	gi|317141151|ref|XP_001817460.2| hypothetical protein AOR_1_3022174 [Aspergillus oryzae RIB40]
gene-AFLA_066250	3231.56	5255.78	1207.33	0.229716	-2.12208	3.12323e-31	8.03916e-30	NW_002477244.1	526036	526915	-	801	AFLA_066250	-	-	-	opiNOG27616;NOG74502	S	-	gi|238497898|ref|XP_002380184.1| conserved hypothetical protein [Aspergillus flavus NRRL3357] &gt;gi|220693458|gb|EED49803.1| conserved hypothetical protein [Aspergillus flavus NRRL3357] &gt;gi|914762109|gb|KOC15924.1| hypothetical protein AFLA70_132g002270 [Aspergillus flavus AF70]
gene-AFLA_104500	168.54	301.418	35.6633	0.118318	-3.07925	3.76624e-31	9.67562e-30	NW_002477240.1	92433	93000	+	543	AFLA_104500	GO:0020037;GO:0016705;GO:0004497;GO:0005506;GO:0055114	-	PF00067	opiNOG16767;COG2124	Q	-	gi|238490170|ref|XP_002376322.1| hypothetical protein AFLA_104500 [Aspergillus flavus NRRL3357] &gt;gi|220696735|gb|EED53076.1| hypothetical protein AFLA_104500 [Aspergillus flavus NRRL3357]
gene-AFLA_065490	369.889	631.051	108.726	0.172294	-2.53706	3.85215e-31	9.87731e-30	NW_002477244.1	321821	322586	+	591	AFLA_065490	-	-	-	-	-	-	gi|238497746|ref|XP_002380108.1| hypothetical protein AFLA_065490 [Aspergillus flavus NRRL3357] &gt;gi|220693382|gb|EED49727.1| hypothetical protein AFLA_065490 [Aspergillus flavus NRRL3357]
gene-AFLA_119630	504.34	157.794	850.887	5.39239	2.43093	4.02832e-31	1.03093e-29	NW_002477250.1	1032963	1034327	+	1293	AFLA_119630	GO:0016021	-	-	opiNOG19396	S	-	gi|238506937|ref|XP_002384670.1| SH3 domain protein [Aspergillus flavus NRRL3357] &gt;gi|220689383|gb|EED45734.1| SH3 domain protein [Aspergillus flavus NRRL3357]
gene-AFLA_075190	25953.7	10017.6	41889.9	4.18164	2.06407	4.05438e-31	1.03561e-29	NW_002477237.1	783022	783645	-	624	AFLA_075190	-	-	-	-	-	-	-
gene-AFLA_139190	140.982	13.7249	268.239	19.5439	4.28865	4.32293e-31	1.1021e-29	NW_002477243.1	2193768	2195934	-	2112	AFLA_139190	GO:0050660;GO:0055114;GO:0045122;GO:0016614;GO:0042803;GO:0016836;GO:0005829	K17646	PF00732;PF05199	pleNOG03915;opiNOG51126;COG2303	RE	sp|Q12062|AFLK_ASPPU Versicolorin B synthase OS=Aspergillus parasiticus (strain ATCC 56775 / NRRL 5862 / SRRC 143 / SU-1) GN=aflK PE=1 SV=1	gi|238497389|ref|XP_002379930.1| aflK/ vbs/ VERB synthase [Aspergillus flavus NRRL3357] &gt;gi|46370556|gb|AAS90088.1| VBS [Aspergillus flavus] &gt;gi|220694810|gb|EED51154.1| aflK/ vbs/ VERB synthase [Aspergillus flavus NRRL3357]
gene-AFLA_005990	1591.99	2603.82	580.149	0.222807	-2.16614	5.59222e-31	1.42298e-29	NW_002477247.1	1625265	1625645	+	381	AFLA_005990	-	-	-	eurotNOG12501	S	-	gi|238503131|ref|XP_002382799.1| conserved hypothetical protein [Aspergillus flavus NRRL3357] &gt;gi|220691609|gb|EED47957.1| conserved hypothetical protein [Aspergillus flavus NRRL3357]
gene-AFLA_133020	1693.95	617.038	2770.86	4.49057	2.1669	6.2931e-31	1.59828e-29	NW_002477243.1	536932	538669	+	1260	AFLA_133020	GO:0003677	-	PF13921	NOG44566;opiNOG32340	SK	-	gi|238496161|ref|XP_002379316.1| MYB DNA-binding domain protein [Aspergillus flavus NRRL3357] &gt;gi|220694196|gb|EED50540.1| MYB DNA-binding domain protein [Aspergillus flavus NRRL3357]
gene-AFLA_069760	245.122	427.061	63.1829	0.147948	-2.75684	6.30786e-31	1.59899e-29	NW_002477244.1	1499922	1500566	-	645	AFLA_069760	GO:0016021;GO:0006810	-	PF00153	KOG0768;opiNOG00494	C	sp|Q5U680|SAMC_MOUSE S-adenosylmethionine mitochondrial carrier protein OS=Mus musculus GN=Slc25a26 PE=1 SV=2	gi|238498600|ref|XP_002380535.1| mitochondrial carrier protein, putative [Aspergillus flavus NRRL3357] &gt;gi|220693809|gb|EED50154.1| mitochondrial carrier protein, putative [Aspergillus flavus NRRL3357]
gene-AFLA_105050	317.237	19.6646	614.809	31.2648	4.96647	7.15784e-31	1.81102e-29	NW_002477240.1	241117	242252	-	963	AFLA_105050	GO:0016740;GO:0008299	K00804	PF00348	opiNOG09572;COG0142	H	sp|Q672V6|ATMG_ASPFL Geranylgeranyl pyrophosphate synthase atmG OS=Aspergillus flavus GN=atmG PE=2 SV=1	gi|238490280|ref|XP_002376377.1| geranylgeranyl pyrophosphate synthetase AtmG, putative [Aspergillus flavus NRRL3357] &gt;gi|317145287|ref|XP_001820658.2| farnesyltranstransferase [Aspergillus oryzae RIB40] &gt;gi|220696790|gb|EED53131.1| geranylgeranyl pyrophosphate synthetase AtmG, putative [Aspergillus flavus NRRL3357]
gene-AFLA_099240	6080.58	2340.79	9820.38	4.19533	2.06878	8.05644e-31	2.03452e-29	NW_002477249.1	546637	547946	-	1131	AFLA_099240	GO:0055114;GO:0016491	-	PF13561	opiNOG04531	Q	sp|P50166|ARDH_CANTR D-arabinitol 2-dehydrogenase [ribulose-forming] OS=Candida tropicalis GN=ARD PE=1 SV=1	gi|169780676|ref|XP_001824802.1| D-arabinitol dehydrogenase ArbD [Aspergillus oryzae RIB40] &gt;gi|238505136|ref|XP_002383797.1| D-arabinitol dehydrogenase ArbD, putative [Aspergillus flavus NRRL3357] &gt;gi|83773542|dbj|BAE63669.1| unnamed protein product [Aspergillus oryzae RIB40] &gt;gi|220689911|gb|EED46261.1| D-arabinitol dehydrogenase ArbD, putative [Aspergillus flavus NRRL3357] &gt;gi|3918…
gene-AFLA_065470	236.501	412.829	60.1743	0.145761	-2.77832	8.7998e-31	2.21805e-29	NW_002477244.1	318446	319540	+	1095	AFLA_065470	GO:0050662;GO:0005634;GO:0003677;GO:0006351;GO:0055114;GO:0016491;GO:0008270	-	PF01370	opiNOG51292;sordNOG11233	R	-	gi|238497742|ref|XP_002380106.1| NAD dependent epimerase/dehydratase family protein [Aspergillus flavus NRRL3357] &gt;gi|220693380|gb|EED49725.1| NAD dependent epimerase/dehydratase family protein [Aspergillus flavus NRRL3357]
gene-AFLA_070600	3894.28	854.253	6934.31	8.11739	3.02102	9.82383e-31	2.4715e-29	NW_002477244.1	1735141	1735539	+	342	AFLA_070600	-	-	-	opiNOG67901;NOG161223	RS	-	gi|238498768|ref|XP_002380619.1| conserved hypothetical protein [Aspergillus flavus NRRL3357] &gt;gi|220693893|gb|EED50238.1| conserved hypothetical protein [Aspergillus flavus NRRL3357]
gene-AFLA_026900	5855.92	9457.13	2254.72	0.238415	-2.06845	9.86648e-31	2.47756e-29	NW_002477238.1	1076284	1078277	-	1350	AFLA_026900	-	-	PF11754	NOG84934;opiNOG40364	S	sp|Q5BBX1|VOSA_EMENI Spore development regulator vosA OS=Emericella nidulans (strain FGSC A4 / ATCC 38163 / CBS 112.46 / NRRL 194 / M139) GN=vosA PE=1 SV=2	gi|238485924|ref|XP_002374200.1| developmental regulator VosA [Aspergillus flavus NRRL3357] &gt;gi|220699079|gb|EED55418.1| developmental regulator VosA [Aspergillus flavus NRRL3357]
gene-AFLA_004690	11170.9	19434	2907.71	0.14962	-2.74063	9.91845e-31	2.48594e-29	NW_002477247.1	1195811	1196158	+	264	AFLA_004690	-	-	-	eurotNOG07658	S	-	gi|238502873|ref|XP_002382670.1| conserved hypothetical protein [Aspergillus flavus NRRL3357] &gt;gi|317148179|ref|XP_003190165.1| hypothetical protein AOR_1_628134 [Aspergillus oryzae RIB40] &gt;gi|220691480|gb|EED47828.1| conserved hypothetical protein [Aspergillus flavus NRRL3357] &gt;gi|914759615|gb|KOC13456.1| hypothetical protein AFLA70_11g005111 [Aspergillus flavus AF70]
gene-AFLA_058480	20392.5	7971.58	32813.5	4.11631	2.04135	1.17123e-30	2.93006e-29	NW_002477242.1	1032003	1033427	+	1365	AFLA_058480	GO:0009277;GO:0016021;GO:0042124;GO:0031225;GO:0005975;GO:0005886	-	PF03198	opiNOG10514	R	sp|B0XT72|GEL1_ASPFC 1,3-beta-glucanosyltransferase gel1 OS=Neosartorya fumigata (strain CEA10 / CBS 144.89 / FGSC A1163) GN=gel1 PE=1 SV=1	gi|169777545|ref|XP_001823238.1| 1,3-beta-glucanosyltransferase gel1 [Aspergillus oryzae RIB40] &gt;gi|238494712|ref|XP_002378592.1| 1,3-beta-glucanosyltransferase Gel1 [Aspergillus flavus NRRL3357] &gt;gi|83771975|dbj|BAE62105.1| unnamed protein product [Aspergillus oryzae RIB40] &gt;gi|220695242|gb|EED51585.1| 1,3-beta-glucanosyltransferase Gel1 [Aspergillus flavus NRRL3357] &gt;gi|391871362|gb…
gene-AFLA_138770	891.696	309.913	1473.48	4.75449	2.24929	1.19269e-30	2.97816e-29	NW_002477243.1	2101072	2102870	-	1632	AFLA_138770	GO:0055085;GO:0005215;GO:0016021	K03457	PF02133	opiNOG01401;sacNOG00739	FHP	sp|Q2UPA8|ACLS_ASPOR Transporter aclS OS=Aspergillus oryzae (strain ATCC 42149 / RIB 40) GN=aclS PE=3 SV=1	gi|238497305|ref|XP_002379888.1| allantoin permease, putative [Aspergillus flavus NRRL3357] &gt;gi|220694768|gb|EED51112.1| allantoin permease, putative [Aspergillus flavus NRRL3357] &gt;gi|391872223|gb|EIT81359.1| uridine permease/thiamine transporter/allantoin transport [Aspergillus oryzae 3.042] &gt;gi|635512216|gb|KDE84098.1| uridine permease/thiamine transporter/allantoin transport [Aspergil…
gene-AFLA_060050	398.98	119.615	678.345	5.67106	2.50362	1.49632e-30	3.72935e-29	NW_002477242.1	1417975	1419747	+	1563	AFLA_060050	GO:0015171;GO:0003333;GO:0016021	-	PF13520	opiNOG12002	E	sp|P19807|HNM1_YEAST Choline transport protein OS=Saccharomyces cerevisiae (strain ATCC 204508 / S288c) GN=HNM1 PE=1 SV=1	gi|238495026|ref|XP_002378749.1| GABA permease, putative [Aspergillus flavus NRRL3357] &gt;gi|220695399|gb|EED51742.1| GABA permease, putative [Aspergillus flavus NRRL3357]
gene-AFLA_089170	12754.7	3904.3	21605.1	5.53367	2.46824	1.6903e-30	4.20497e-29	NW_002477245.1	36079	41772	+	5574	AFLA_089170	GO:0005835;GO:0004312;GO:1900535;GO:0008897;GO:0000287	K00667	PF02801;PF01648;PF00106;PF00109	COG0304;opiNOG00857;opiNOG77193	I	sp|P78615|FAS2_EMEND Fatty acid synthase subunit alpha OS=Emericella nidulans GN=fasA PE=3 SV=1	gi|169778598|ref|XP_001823764.1| 3-oxoacyl-[acyl-carrier-protein] synthase [Aspergillus oryzae RIB40] &gt;gi|238499007|ref|XP_002380738.1| fatty acid synthase alpha subunit FasA [Aspergillus flavus NRRL3357] &gt;gi|83772502|dbj|BAE62631.1| unnamed protein product [Aspergillus oryzae RIB40] &gt;gi|220692491|gb|EED48837.1| fatty acid synthase alpha subunit FasA [Aspergillus flavus NRRL3357]
gene-AFLA_019600	103.502	192.115	14.8901	0.0775063	-3.68954	1.81396e-30	4.50422e-29	NW_002477239.1	1835779	1836075	+	297	AFLA_019600	-	-	-	opiNOG26712	S	-	gi|238489485|ref|XP_002375980.1| hypothetical protein AFLA_019600 [Aspergillus flavus NRRL3357] &gt;gi|220698368|gb|EED54708.1| hypothetical protein AFLA_019600 [Aspergillus flavus NRRL3357]
gene-AFLA_095050	2914.21	1108.82	4719.61	4.25644	2.08965	2.05118e-30	5.0838e-29	NW_002477245.1	1617057	1618706	+	1485	AFLA_095050	GO:0050660;GO:0055114;GO:0050661;GO:0004499	-	PF00743;PF13450	opiNOG11408;COG2072	QP	sp|B8NM73|USTF2_ASPFN Flavin-containing monooxygenase ustF2 OS=Aspergillus flavus (strain ATCC 200026 / FGSC A1120 / NRRL 3357 / JCM 12722 / SRRC 167) GN=ustF2 PE=1 SV=1	gi|238500181|ref|XP_002381325.1| dimethylaniline monooxygenase, putative [Aspergillus flavus NRRL3357] &gt;gi|220693078|gb|EED49424.1| dimethylaniline monooxygenase, putative [Aspergillus flavus NRRL3357]
gene-AFLA_060030	1995.88	382.331	3609.42	9.44057	3.23887	2.07945e-30	5.14432e-29	NW_002477242.1	1413349	1415692	+	1293	AFLA_060030	-	-	-	eurotNOG12203;opiNOG33975	SR	-	gi|238495022|ref|XP_002378747.1| hypothetical protein AFLA_060030 [Aspergillus flavus NRRL3357] &gt;gi|220695397|gb|EED51740.1| hypothetical protein AFLA_060030 [Aspergillus flavus NRRL3357]
gene-AFLA_032460	535.528	113.926	957.13	8.40131	3.07061	2.46894e-30	6.09659e-29	NW_002477238.1	2615006	2616074	-	957	AFLA_032460	GO:0006729;GO:0008124	K01724	PF14681;PF01329	opiNOG37626;opiNOG72381;COG2154	HSK	sp|A6UE17|PHS_SINMW Putative pterin-4-alpha-carbinolamine dehydratase OS=Sinorhizobium medicae (strain WSM419) GN=Smed_3071 PE=3 SV=1	gi|169770543|ref|XP_001819741.1| pterin-4-alpha-carbinolamine dehydratase [Aspergillus oryzae RIB40] &gt;gi|238487036|ref|XP_002374756.1| pterin-4-alpha-carbinolamine dehydratase, putative [Aspergillus flavus NRRL3357] &gt;gi|83767600|dbj|BAE57739.1| unnamed protein product [Aspergillus oryzae RIB40] &gt;gi|220699635|gb|EED55974.1| pterin-4-alpha-carbinolamine dehydratase, putative [Aspergillus f…
gene-AFLA_071490	413.27	698.265	128.274	0.183704	-2.44455	2.82878e-30	6.97226e-29	NW_002477244.1	2010869	2011576	-	708	AFLA_071490	GO:0016021	-	-	sordNOG14232;opiNOG41392;opiNOG67831	S	-	gi|238498946|ref|XP_002380708.1| conserved hypothetical protein [Aspergillus flavus NRRL3357] &gt;gi|220693982|gb|EED50327.1| conserved hypothetical protein [Aspergillus flavus NRRL3357]
gene-AFLA_050110	1244.38	454.153	2034.61	4.48002	2.1635	4.47741e-30	1.10154e-28	NW_002477248.1	638163	639867	+	1587	AFLA_050110	GO:0009055;GO:0015035;GO:0045454;GO:0055114;GO:0005623	-	-	eurotNOG02529;opiNOG29432	S	-	gi|238503812|ref|XP_002383138.1| conserved hypothetical protein [Aspergillus flavus NRRL3357] &gt;gi|220690609|gb|EED46958.1| conserved hypothetical protein [Aspergillus flavus NRRL3357]
gene-AFLA_110410	1249.73	455.803	2043.66	4.48364	2.16467	4.55029e-30	1.11741e-28	NW_002477240.1	1657411	1659461	+	1944	AFLA_110410	GO:0022857;GO:0055085;GO:0016021	-	PF00083	opiNOG19569	P	sp|Q7RVX9|PHO5_NEUCR Repressible high-affinity phosphate permease OS=Neurospora crassa (strain ATCC 24698 / 74-OR23-1A / CBS 708.71 / DSM 1257 / FGSC 987) GN=pho-5 PE=1 SV=2	gi|238491346|ref|XP_002376910.1| phosphate transporter [Aspergillus flavus NRRL3357] &gt;gi|220697323|gb|EED53664.1| phosphate transporter [Aspergillus flavus NRRL3357]
gene-AFLA_113550	2560.24	4177.79	942.68	0.225641	-2.1479	5.768e-30	1.41385e-28	NW_002477240.1	2516168	2517197	+	900	AFLA_113550	-	-	PF12311	-	-	-	gi|238491974|ref|XP_002377224.1| conserved hypothetical protein [Aspergillus flavus NRRL3357] &gt;gi|220697637|gb|EED53978.1| conserved hypothetical protein [Aspergillus flavus NRRL3357]
gene-AFLA_043010	1730.95	650.51	2811.39	4.32183	2.11164	7.67325e-30	1.87742e-28	NW_002477241.1	1259054	1260529	+	1236	AFLA_043010	GO:0005576;GO:0016811	K01455	PF03069	opiNOG14137	R	sp|Q9URY7|FMDA_SCHPO Putative formamidase C869.04 OS=Schizosaccharomyces pombe (strain 972 / ATCC 24843) GN=SPAC869.04 PE=3 SV=1	gi|169783286|ref|XP_001826105.1| formamidase [Aspergillus oryzae RIB40] &gt;gi|238493053|ref|XP_002377763.1| formamidase FmdS [Aspergillus flavus NRRL3357] &gt;gi|83774849|dbj|BAE64972.1| unnamed protein product [Aspergillus oryzae RIB40] &gt;gi|220696257|gb|EED52599.1| formamidase FmdS [Aspergillus flavus NRRL3357] &gt;gi|914760348|gb|KOC14163.1| formamidase FmdS [Aspergillus flavus AF70]
gene-AFLA_081850	1926.83	3123.96	729.693	0.233579	-2.09802	8.07535e-30	1.97219e-28	NW_002477237.1	2571994	2573179	+	1130	AFLA_081850	GO:0006357;GO:0008270;GO:0000981;GO:0005634;GO:0016788;GO:0003677	-	PF00975	eurotNOG08868;opiNOG01973	IS	sp|Q12053|AFLC_ASPPU Norsolorinic acid synthase OS=Aspergillus parasiticus (strain ATCC 56775 / NRRL 5862 / SRRC 143 / SU-1) GN=aflC PE=1 SV=1	gi|238483723|ref|XP_002373100.1| PKS-like enzyme, putative [Aspergillus flavus NRRL3357] &gt;gi|317140048|ref|XP_003189229.1| PKS-like enzyme [Aspergillus oryzae RIB40] &gt;gi|220701150|gb|EED57488.1| PKS-like enzyme, putative [Aspergillus flavus NRRL3357]
gene-AFLA_043930	9207.4	3616.41	14798.4	4.09201	2.03281	8.44561e-30	2.05885e-28	NW_002477241.1	1508068	1510199	-	2004	AFLA_043930	GO:0016021;GO:0055085;GO:0022857	-	PF00083	COG0477;opiNOG22210	PG	sp|Q8GSD9|PHT12_ORYSJ Inorganic phosphate transporter 1-2 OS=Oryza sativa subsp. japonica GN=PTH1-2 PE=2 SV=1	gi|238493237|ref|XP_002377855.1| MFS phosphate transporter, putative [Aspergillus flavus NRRL3357] &gt;gi|220696349|gb|EED52691.1| MFS phosphate transporter, putative [Aspergillus flavus NRRL3357]
gene-AFLA_052470	1155.92	420.93	1890.91	4.49221	2.16742	8.51975e-30	2.07314e-28	NW_002477248.1	1308949	1310976	-	1791	AFLA_052470	GO:0003840;GO:0006749	K00681	PF01019	opiNOG11622;COG0405	E	sp|O05218|YWRD_BACSU Glutathione hydrolase-like YwrD proenzyme OS=Bacillus subtilis (strain 168) GN=ywrD PE=1 SV=1	gi|238504284|ref|XP_002383373.1| gamma-glutamyltranspeptidase [Aspergillus flavus NRRL3357] &gt;gi|220690844|gb|EED47193.1| gamma-glutamyltranspeptidase [Aspergillus flavus NRRL3357]
gene-AFLA_045590	372.095	113.006	631.185	5.58542	2.48167	8.56684e-30	2.08081e-28	NW_002477241.1	1968528	1970752	+	2106	AFLA_045590	-	-	-	opiNOG01064	S	-	gi|238493569|ref|XP_002378021.1| conserved hypothetical protein [Aspergillus flavus NRRL3357] &gt;gi|220696515|gb|EED52857.1| conserved hypothetical protein [Aspergillus flavus NRRL3357]
gene-AFLA_006350	4686.55	1838.43	7534.67	4.09842	2.03507	1.01825e-29	2.46876e-28	NW_002477247.1	1712207	1713508	+	1155	AFLA_006350	GO:0016971;GO:0036146;GO:0050660;GO:2001310;GO:0055114;GO:0005576	-	PF07992	COG0492;opiNOG22840	RO	sp|D4APQ6|TRXR_ARTBC Probable thioredoxin reductase ARB_06224 OS=Arthroderma benhamiae (strain ATCC MYA-4681 / CBS 112371) GN=ARB_06224 PE=1 SV=1	gi|238503203|ref|XP_002382835.1| thioredoxin reductase, putative [Aspergillus flavus NRRL3357] &gt;gi|220691645|gb|EED47993.1| thioredoxin reductase, putative [Aspergillus flavus NRRL3357] &gt;gi|391870665|gb|EIT79842.1| thioredoxin reductase [Aspergillus oryzae 3.042] &gt;gi|635513915|gb|KDE85692.1| thioredoxin reductase [Aspergillus oryzae 100-8] &gt;gi|914753332|gb|KOC07497.1| putative thiored…
gene-AFLA_101310	1368	507.735	2228.27	4.38865	2.13378	1.09012e-29	2.6382e-28	NW_002477249.1	1103527	1105400	+	1622	AFLA_101310	GO:0016021;GO:0055085	-	PF07690	opiNOG02197	G	sp|Q07904|THI73_YEAST Thiamine pathway transporter THI73 OS=Saccharomyces cerevisiae (strain ATCC 204508 / S288c) GN=THI73 PE=1 SV=1	gi|169780318|ref|XP_001824623.1| allantoate permease [Aspergillus oryzae RIB40] &gt;gi|238505567|ref|XP_002384003.1| MFS transporter, putative [Aspergillus flavus NRRL3357] &gt;gi|83773363|dbj|BAE63490.1| unnamed protein product [Aspergillus oryzae RIB40] &gt;gi|220690117|gb|EED46467.1| MFS transporter, putative [Aspergillus flavus NRRL3357] &gt;gi|391863090|gb|EIT72404.1| permease of the major f…
gene-AFLA_095010	1247.32	460.984	2033.65	4.41153	2.14128	1.15101e-29	2.78052e-28	NW_002477245.1	1610162	1611651	+	1443	AFLA_095010	GO:0008236;GO:0006508	-	PF03572	opiNOG75257;euNOG34369;eurotNOG10804;sordNOG09744	TSR	sp|B8NM69|USTP_ASPFN Peptidase S41 family protein ustP OS=Aspergillus flavus (strain ATCC 200026 / FGSC A1120 / NRRL 3357 / JCM 12722 / SRRC 167) GN=ustP PE=1 SV=1	gi|238500173|ref|XP_002381321.1| conserved hypothetical protein [Aspergillus flavus NRRL3357] &gt;gi|220693074|gb|EED49420.1| conserved hypothetical protein [Aspergillus flavus NRRL3357]
gene-AFLA_001960	229.827	58.6278	401.026	6.8402	2.77404	1.16424e-29	2.80741e-28	NW_002477247.1	382738	384539	-	1571	AFLA_001960	GO:0016620;GO:0055114	-	PF00171	opiNOG21786;COG1012	C	sp|Q66I21|AL8A1_DANRE Aldehyde dehydrogenase family 8 member A1 OS=Danio rerio GN=aldh8a1 PE=2 SV=1	gi|238502327|ref|XP_002382397.1| aldehyde dehydrogenase, putative [Aspergillus flavus NRRL3357] &gt;gi|220691207|gb|EED47555.1| aldehyde dehydrogenase, putative [Aspergillus flavus NRRL3357]
gene-AFLA_107840	399.438	98.8637	700.012	7.08058	2.82387	1.28504e-29	3.09311e-28	NW_002477240.1	962980	964920	-	1761	AFLA_107840	GO:0016874;GO:0008152	K18660	PF13193;PF00501	opiNOG23761;COG0318	I	sp|Q8H151|AAE13_ARATH Malonate--CoA ligase OS=Arabidopsis thaliana GN=AAE13 PE=1 SV=1	gi|238490836|ref|XP_002376655.1| AMP dependent CoA ligase, putative [Aspergillus flavus NRRL3357] &gt;gi|220697068|gb|EED53409.1| AMP dependent CoA ligase, putative [Aspergillus flavus NRRL3357]
gene-AFLA_094320	126.856	21.8178	231.893	10.6286	3.40988	1.29377e-29	3.10853e-28	NW_002477245.1	1421082	1422272	-	1191	AFLA_094320	-	-	PF12796	COG0666;NOG172326	R	-	gi|238500035|ref|XP_002381252.1| ankyrin repeat domain, putative [Aspergillus flavus NRRL3357] &gt;gi|220693005|gb|EED49351.1| ankyrin repeat domain, putative [Aspergillus flavus NRRL3357]
gene-AFLA_006630	1407.22	527.546	2286.89	4.33495	2.11602	1.69085e-29	4.05257e-28	NW_002477247.1	1777618	1778932	+	1116	AFLA_006630	GO:0010106;GO:0016021;GO:0033573;GO:0006827;GO:0005783;GO:0005381;GO:0005794	K07243	PF03239	opiNOG00863;COG0672	P	sp|Q09919|FIP1_SCHPO Plasma membrane iron permease OS=Schizosaccharomyces pombe (strain 972 / ATCC 24843) GN=fip1 PE=1 SV=1	gi|238503255|ref|XP_002382861.1| high-affinity iron transporter FtrA [Aspergillus flavus NRRL3357] &gt;gi|317148386|ref|XP_003190185.1| plasma membrane iron permease [Aspergillus oryzae RIB40] &gt;gi|220691671|gb|EED48019.1| high-affinity iron transporter FtrA [Aspergillus flavus NRRL3357]
gene-AFLA_017300	5332.86	2099.37	8566.36	4.08045	2.02873	1.69274e-29	4.05257e-28	NW_002477239.1	1200558	1202512	+	1620	AFLA_017300	GO:0020037;GO:0004497;GO:0016705;GO:0055114;GO:0005506	-	PF00067	COG2124;opiNOG07534;NOG24749	OQ	sp|P0CT93|ORDA_ASPFL O-methylsterigmatocystin oxidoreductase OS=Aspergillus flavus GN=ordA PE=3 SV=1	gi|238489025|ref|XP_002375750.1| cytochrome P450 oxidoreductase OrdA-like, putative [Aspergillus flavus NRRL3357] &gt;gi|220698138|gb|EED54478.1| cytochrome P450 oxidoreductase OrdA-like, putative [Aspergillus flavus NRRL3357]
gene-AFLA_099760	1863.51	575.285	3151.74	5.47857	2.4538	1.76989e-29	4.22969e-28	NW_002477249.1	685376	686246	-	747	AFLA_099760	-	-	-	opiNOG27743;opiNOG23269;eurotNOG01389;NOG36495	RS	-	gi|169780588|ref|XP_001824758.1| hypothetical protein AOR_1_776084 [Aspergillus oryzae RIB40] &gt;gi|238505238|ref|XP_002383848.1| conserved hypothetical protein [Aspergillus flavus NRRL3357] &gt;gi|83773498|dbj|BAE63625.1| unnamed protein product [Aspergillus oryzae RIB40] &gt;gi|220689962|gb|EED46312.1| conserved hypothetical protein [Aspergillus flavus NRRL3357] &gt;gi|391867069|gb|EIT76322.1|…
gene-AFLA_001000	858.754	306.559	1410.95	4.60254	2.20243	1.89712e-29	4.52566e-28	NW_002477247.1	143028	145132	+	1776	AFLA_001000	GO:0016021	-	PF13854	sorNOG07153;sordNOG09760;opiNOG14709	S	sp|D4AYG1|KLDC1_ARTBC Kelch repeat-containing protein ARB_01230 OS=Arthroderma benhamiae (strain ATCC MYA-4681 / CBS 112371) GN=ARB_01230 PE=1 SV=1	gi|391870788|gb|EIT79961.1| hypothetical protein Ao3042_03589 [Aspergillus oryzae 3.042] &gt;gi|635512812|gb|KDE84673.1| hypothetical protein AO1008_11308 [Aspergillus oryzae 100-8]
gene-AFLA_105420	805.979	150.497	1461.46	9.71087	3.2796	1.99684e-29	4.75505e-28	NW_002477240.1	331669	332261	+	528	AFLA_105420	-	-	-	-	-	-	gi|238490354|ref|XP_002376414.1| hypothetical protein AFLA_105420 [Aspergillus flavus NRRL3357] &gt;gi|220696827|gb|EED53168.1| hypothetical protein AFLA_105420 [Aspergillus flavus NRRL3357]
gene-AFLA_137780	1427.39	534.64	2320.13	4.33962	2.11757	2.05207e-29	4.87786e-28	NW_002477243.1	1850177	1852591	+	2010	AFLA_137780	GO:0016021;GO:0005524;GO:0016887	-	PF01061;PF00005	opiNOG01294;COG1131	VQ	sp|Q8RXN0|AB11G_ARATH ABC transporter G family member 11 OS=Arabidopsis thaliana GN=ABCG11 PE=1 SV=1	gi|238497109|ref|XP_002379790.1| ABC transporter, putative [Aspergillus flavus NRRL3357] &gt;gi|220694670|gb|EED51014.1| ABC transporter, putative [Aspergillus flavus NRRL3357]
gene-AFLA_036420	581.386	195.737	967.036	4.94049	2.30466	2.17277e-29	5.15559e-28	NW_002477238.1	3695728	3697734	-	1719	AFLA_036420	GO:0016021;GO:0022857;GO:0055085	-	PF00083	opiNOG03112;NOG01278	GP	sp|Q5A1L6|GIT3_CANAL Major glycerophosphoinositol permease GIT3 OS=Candida albicans (strain SC5314 / ATCC MYA-2876) GN=GIT3 PE=1 SV=1	gi|238487828|ref|XP_002375152.1| MFS phospholipid transporter (Git1), putative [Aspergillus flavus NRRL3357] &gt;gi|220700031|gb|EED56370.1| MFS phospholipid transporter (Git1), putative [Aspergillus flavus NRRL3357]
gene-AFLA_052750	873.42	1432.63	314.213	0.219326	-2.18885	2.35942e-29	5.58855e-28	NW_002477248.1	1394972	1396228	+	945	AFLA_052750	-	-	-	opiNOG60226	S	-	gi|238504340|ref|XP_002383401.1| conserved hypothetical protein [Aspergillus flavus NRRL3357] &gt;gi|220690872|gb|EED47221.1| conserved hypothetical protein [Aspergillus flavus NRRL3357]
gene-AFLA_010790	977.473	222.99	1731.96	7.76696	2.95735	2.73641e-29	6.47002e-28	NW_002477251.1	898505	899589	-	696	AFLA_010790	GO:0003746;GO:0016740;GO:0006414	K00799	PF00043;PF13417	opiNOG61726;opiNOG17595	O	sp|Q4WQZ2|TPCF_ASPFU Glutathione S-transferase-like protein tpcF OS=Neosartorya fumigata (strain ATCC MYA-4609 / Af293 / CBS 101355 / FGSC A1100) GN=tpcF PE=2 SV=1	gi|238508252|ref|XP_002385324.1| elongation factor 1 gamma, putative [Aspergillus flavus NRRL3357] &gt;gi|220688843|gb|EED45195.1| elongation factor 1 gamma, putative [Aspergillus flavus NRRL3357]
gene-AFLA_086470	489.314	160.686	817.942	5.09031	2.34775	2.75475e-29	6.50189e-28	NW_002477237.1	3797574	3798050	+	396	AFLA_086470	GO:0005739	-	PF01987	opiNOG13926;COG2013;opiNOG79609	S	sp|Q5XDZ5|Y233_STRP6 Uncharacterized protein M6_Spy0233 OS=Streptococcus pyogenes serotype M6 (strain ATCC BAA-946 / MGAS10394) GN=M6_Spy0233 PE=1 SV=1	gi|317140662|ref|XP_001818338.2| hypothetical protein AOR_1_2448174 [Aspergillus oryzae RIB40]
gene-AFLA_061280	2456.16	3959.01	953.304	0.240793	-2.05413	3.19894e-29	7.53698e-28	NW_002477242.1	1729289	1730668	+	1224	AFLA_061280	GO:0016491;GO:0008270;GO:0055114	-	PF08240;PF13602	COG0604;opiNOG79815	C	sp|Q941I0|ENOXC_FRAAN 2-methylene-furan-3-one reductase OS=Fragaria ananassa GN=EO PE=1 SV=2	gi|238495272|ref|XP_002378872.1| alcohol dehydrogenase, putative [Aspergillus flavus NRRL3357] &gt;gi|317149527|ref|XP_001823472.2| alcohol dehydrogenase [Aspergillus oryzae RIB40] &gt;gi|220695522|gb|EED51865.1| alcohol dehydrogenase, putative [Aspergillus flavus NRRL3357] &gt;gi|391872660|gb|EIT81762.1| hypothetical protein Ao3042_01787 [Aspergillus oryzae 3.042] &gt;gi|635509060|gb|KDE81035.1|…
gene-AFLA_070070	3789.18	6842.92	735.442	0.107475	-3.21793	3.54444e-29	8.33631e-28	NW_002477244.1	1573390	1574251	-	685	AFLA_070070	-	K03263	-	-	-	-	gi|238498662|ref|XP_002380566.1| conserved hypothetical protein [Aspergillus flavus NRRL3357] &gt;gi|317155805|ref|XP_001825382.2| hypothetical protein AOR_1_780074 [Aspergillus oryzae RIB40] &gt;gi|220693840|gb|EED50185.1| conserved hypothetical protein [Aspergillus flavus NRRL3357] &gt;gi|914756895|gb|KOC11060.1| hypothetical protein AFLA70_323g001180 [Aspergillus flavus AF70]
gene-AFLA_097720	387.224	652.286	122.162	0.187282	-2.41671	3.67428e-29	8.62649e-28	NW_002477249.1	154994	157247	+	1977	AFLA_097720	GO:0006357;GO:0008270;GO:0000981;GO:0005634	-	-	opiNOG23675;NOG92999	SK	-	gi|238504832|ref|XP_002383645.1| C6 transcription factor, putative [Aspergillus flavus NRRL3357] &gt;gi|220689759|gb|EED46109.1| C6 transcription factor, putative [Aspergillus flavus NRRL3357]
gene-AFLA_075850	1250.73	469.151	2032.31	4.33189	2.115	3.86299e-29	9.05362e-28	NW_002477237.1	938095	939633	+	1539	AFLA_075850	GO:0016021;GO:0016757	-	PF02434	opiNOG09967	S	-	gi|169765916|ref|XP_001817429.1| hypothetical protein AOR_1_620174 [Aspergillus oryzae RIB40] &gt;gi|238482527|ref|XP_002372502.1| conserved hypothetical protein [Aspergillus flavus NRRL3357] &gt;gi|83765284|dbj|BAE55427.1| unnamed protein product [Aspergillus oryzae RIB40] &gt;gi|220700552|gb|EED56890.1| conserved hypothetical protein [Aspergillus flavus NRRL3357] &gt;gi|391868268|gb|EIT77486.1|…
gene-AFLA_063230	1176.39	435.597	1917.18	4.40127	2.13792	3.98607e-29	9.32574e-28	NW_002477242.1	2268843	2270343	-	1092	AFLA_063230	GO:0055085;GO:0008152;GO:0016021	-	PF07690	KOG2504;eurotNOG09699	G	sp|Q08777|MCH5_YEAST Riboflavin transporter MCH5 OS=Saccharomyces cerevisiae (strain ATCC 204508 / S288c) GN=MCH5 PE=1 SV=2	gi|238495662|ref|XP_002379067.1| monocarboxylate transporter, putative [Aspergillus flavus NRRL3357] &gt;gi|220695717|gb|EED52060.1| monocarboxylate transporter, putative [Aspergillus flavus NRRL3357]
gene-AFLA_028310	272.598	76.3901	468.807	6.13701	2.61754	4.4695e-29	1.04385e-27	NW_002477238.1	1480608	1481613	+	858	AFLA_028310	GO:0020037;GO:0019825	-	PF11563	opiNOG09654	S	-	gi|238486206|ref|XP_002374341.1| conserved hypothetical protein [Aspergillus flavus NRRL3357] &gt;gi|220699220|gb|EED55559.1| conserved hypothetical protein [Aspergillus flavus NRRL3357] &gt;gi|391873685|gb|EIT82705.1| hypothetical protein Ao3042_00150 [Aspergillus oryzae 3.042] &gt;gi|635507319|gb|KDE79333.1| hypothetical protein AO1008_05495 [Aspergillus oryzae 100-8] &gt;gi|914763651|gb|KOC174…
gene-AFLA_111830	541.053	899.171	182.936	0.203449	-2.29726	4.88019e-29	1.13777e-27	NW_002477240.1	2037107	2037562	+	399	AFLA_111830	-	-	-	-	-	-	gi|169773625|ref|XP_001821281.1| hypothetical protein AOR_1_1338144 [Aspergillus oryzae RIB40] &gt;gi|238491630|ref|XP_002377052.1| conserved hypothetical protein [Aspergillus flavus NRRL3357] &gt;gi|83769142|dbj|BAE59279.1| unnamed protein product [Aspergillus oryzae RIB40] &gt;gi|220697465|gb|EED53806.1| conserved hypothetical protein [Aspergillus flavus NRRL3357] &gt;gi|391869229|gb|EIT78431.1…
gene-AFLA_020930	1995.24	3380.54	609.954	0.180431	-2.47048	5.00225e-29	1.1642e-27	NW_002477239.1	2220730	2221572	-	843	AFLA_020930	GO:0016021	-	PF11696	opiNOG03174	S	-	gi|238489751|ref|XP_002376113.1| conserved hypothetical protein [Aspergillus flavus NRRL3357] &gt;gi|220698501|gb|EED54841.1| conserved hypothetical protein [Aspergillus flavus NRRL3357]
gene-AFLA_064460	521.069	145.993	896.146	6.13828	2.61783	5.02006e-29	1.16631e-27	NW_002477244.1	86181	87534	+	1242	AFLA_064460	GO:0009058;GO:0016021;GO:0030170;GO:0008483	-	PF13813	opiNOG25135;opiNOG36796;opiNOG24128	TS	sp|Q2UPB8|ACLF_ASPOR Aspirochlorine biosynthesis protein F OS=Aspergillus oryzae (strain ATCC 42149 / RIB 40) GN=aclF PE=3 SV=1	gi|238497542|ref|XP_002380006.1| conserved hypothetical protein [Aspergillus flavus NRRL3357] &gt;gi|220693280|gb|EED49625.1| conserved hypothetical protein [Aspergillus flavus NRRL3357]
gene-AFLA_139330	102.129	14.6794	189.579	12.9146	3.69093	5.04124e-29	1.1692e-27	NW_002477243.1	2217954	2218928	-	921	AFLA_139330	GO:0055114;GO:0016491	K17652	PF00106	sordNOG13609;KOG0725;opiNOG35912;eurotNOG12409	Q	sp|P87017|AFLH_ASPPU 5&apos;-hydroxyaverantin dehydrogenase OS=Aspergillus parasiticus (strain ATCC 56775 / NRRL 5862 / SRRC 143 / SU-1) GN=aflH PE=1 SV=2	gi|238497417|ref|XP_002379944.1| aflH/ adhA/ short chain alcohol dehydrogenase [Aspergillus flavus NRRL3357] &gt;gi|220694824|gb|EED51168.1| aflH/ adhA/ short chain alcohol dehydrogenase [Aspergillus flavus NRRL3357] &gt;gi|914762544|gb|KOC16359.1| aflH/ adhA/ short chain alcohol dehydrogenase [Aspergillus flavus AF70]
gene-AFLA_066430	434.757	139.732	729.782	5.22273	2.3848	5.4671e-29	1.26577e-27	NW_002477244.1	575006	576385	+	1380	AFLA_066430	GO:0055114;GO:0016491	K00293	PF16653;PF03435	COG1748;sorNOG00770	E	sp|Q9P4R4|LYS9_MAGO7 Saccharopine dehydrogenase [NADP(+), L-glutamate-forming] OS=Magnaporthe oryzae (strain 70-15 / ATCC MYA-4617 / FGSC 8958) GN=LYS3 PE=1 SV=2	gi|238497934|ref|XP_002380202.1| aminoadipic semialdehyde synthase, putative [Aspergillus flavus NRRL3357] &gt;gi|220693476|gb|EED49821.1| aminoadipic semialdehyde synthase, putative [Aspergillus flavus NRRL3357] &gt;gi|391868388|gb|EIT77603.1| lysine-ketoglutarate reductase/saccharopine dehydrogenase [Aspergillus oryzae 3.042] &gt;gi|635511072|gb|KDE82988.1| lysine-ketoglutarate reductase/saccha…
gene-AFLA_063300	9149.33	3681.21	14617.5	3.97083	1.98944	5.76799e-29	1.33312e-27	NW_002477242.1	2278393	2279404	+	840	AFLA_063300	GO:0016021	-	PF11807	sorNOG08463;opiNOG54891	S	-	gi|238495676|ref|XP_002379074.1| conserved hypothetical protein [Aspergillus flavus NRRL3357] &gt;gi|220695724|gb|EED52067.1| conserved hypothetical protein [Aspergillus flavus NRRL3357]
gene-AFLA_108540	241.154	64.4009	417.907	6.48915	2.69803	6.18361e-29	1.42672e-27	NW_002477240.1	1142161	1143402	-	1242	AFLA_108540	GO:0052690;GO:0003959;GO:0055114;GO:0018548;GO:0010181	-	PF00724	COG1902;opiNOG05540	C	sp|B8N8Q9|AFVA_ASPFN NADPH dehydrogenase afvA OS=Aspergillus flavus (strain ATCC 200026 / FGSC A1120 / NRRL 3357 / JCM 12722 / SRRC 167) GN=afvA PE=2 SV=1	gi|238490974|ref|XP_002376724.1| NADH oxidase, putative [Aspergillus flavus NRRL3357] &gt;gi|1027923581|sp|B8N8Q9.1|AFVA_ASPFN RecName: Full=NADPH dehydrogenase afvA; AltName: Full=Aflavarin synthesis protein A &gt;gi|220697137|gb|EED53478.1| NADH oxidase, putative [Aspergillus flavus NRRL3357]
gene-AFLA_004980	861.803	311.415	1412.19	4.53476	2.18103	7.13095e-29	1.64245e-27	NW_002477247.1	1294919	1296391	+	1473	AFLA_004980	-	-	-	eurotNOG10719	S	-	gi|238502931|ref|XP_002382699.1| conserved hypothetical protein [Aspergillus flavus NRRL3357] &gt;gi|220691509|gb|EED47857.1| conserved hypothetical protein [Aspergillus flavus NRRL3357] &gt;gi|391868019|gb|EIT77243.1| hypothetical protein Ao3042_06697 [Aspergillus oryzae 3.042] &gt;gi|635513862|gb|KDE85641.1| hypothetical protein AO1008_01269 [Aspergillus oryzae 100-8] &gt;gi|914763359|gb|KOC171…
gene-AFLA_031860	1211.36	1966.97	455.758	0.231706	-2.10964	7.80459e-29	1.79452e-27	NW_002477238.1	2461323	2463539	+	1988	AFLA_031860	GO:0016021	-	-	opiNOG17468	S	-	gi|238486916|ref|XP_002374696.1| conserved hypothetical protein [Aspergillus flavus NRRL3357] &gt;gi|317143924|ref|XP_001819788.2| hypothetical protein AOR_1_1106154 [Aspergillus oryzae RIB40] &gt;gi|220699575|gb|EED55914.1| conserved hypothetical protein [Aspergillus flavus NRRL3357] &gt;gi|914764494|gb|KOC18303.1| hypothetical protein AFLA70_271g001071 [Aspergillus flavus AF70]
gene-AFLA_020780	674.845	236.273	1113.42	4.7124	2.23646	8.06787e-29	1.85187e-27	NW_002477239.1	2176536	2177977	-	1242	AFLA_020780	GO:0055114;GO:0051213;GO:0008270;GO:0070290	-	PF12706	opiNOG09335;COG2220	R	sp|Q6IQ20|NAPEP_HUMAN N-acyl-phosphatidylethanolamine-hydrolyzing phospholipase D OS=Homo sapiens GN=NAPEPLD PE=1 SV=2	gi|238489721|ref|XP_002376098.1| dioxygenase, putative [Aspergillus flavus NRRL3357] &gt;gi|220698486|gb|EED54826.1| dioxygenase, putative [Aspergillus flavus NRRL3357]
gene-AFLA_094990	2496.22	984.225	4008.22	4.07246	2.0259	9.62287e-29	2.20501e-27	NW_002477245.1	1608095	1609004	-	642	AFLA_094990	GO:0016021	-	PF11807	opiNOG35974;sorNOG08110	S	sp|B8NM67|USTYA_ASPFN Oxidase ustYa OS=Aspergillus flavus (strain ATCC 200026 / FGSC A1120 / NRRL 3357 / JCM 12722 / SRRC 167) GN=ustYa PE=1 SV=1	gi|238500169|ref|XP_002381319.1| conserved hypothetical protein [Aspergillus flavus NRRL3357] &gt;gi|220693072|gb|EED49418.1| conserved hypothetical protein [Aspergillus flavus NRRL3357]
gene-AFLA_097470	118.288	20.0117	216.565	10.8219	3.43588	1.01225e-28	2.31552e-27	NW_002477249.1	89735	91719	+	1769	AFLA_097470	GO:0055114;GO:0005506;GO:0016021;GO:0004497;GO:0016705;GO:0020037	-	PF00067	opiNOG23504;COG2124;NOG121596	SQ	sp|B8M9J6|TROPD_TALSN Cytochrome P450 monooxygenase tropD OS=Talaromyces stipitatus (strain ATCC 10500 / CBS 375.48 / QM 6759 / NRRL 1006) GN=tropD PE=1 SV=1	gi|238504782|ref|XP_002383620.1| benzoate 4-monooxygenase cytochrome P450, putative [Aspergillus flavus NRRL3357] &gt;gi|220689734|gb|EED46084.1| benzoate 4-monooxygenase cytochrome P450, putative [Aspergillus flavus NRRL3357] &gt;gi|391867230|gb|EIT76480.1| cytochrome protein [Aspergillus oryzae 3.042] &gt;gi|635513543|gb|KDE85347.1| cytochrome P450 CYP11/CYP12/CYP24/CYP27 subfamily [Aspergillus…
gene-AFLA_091980	16924.1	6539.97	27308.3	4.17559	2.06198	1.16265e-28	2.65502e-27	NW_002477245.1	770755	771966	+	918	AFLA_091980	GO:0005375;GO:0016021;GO:0035434	K14686	PF04145	opiNOG40173;KOG3386;eurotNOG06530;opiNOG29993	P	sp|J9VLN4|CTR4_CRYNH Copper transport protein CTR4 OS=Cryptococcus neoformans var. grubii serotype A (strain H99 / ATCC 208821 / CBS 10515 / FGSC 9487) GN=CTR4 PE=1 SV=2	gi|238499567|ref|XP_002381018.1| Ctr copper transporter family protein [Aspergillus flavus NRRL3357] &gt;gi|317150334|ref|XP_001823956.2| copper transporter family protein [Aspergillus oryzae RIB40] &gt;gi|220692771|gb|EED49117.1| Ctr copper transporter family protein [Aspergillus flavus NRRL3357] &gt;gi|391869383|gb|EIT78582.1| copper transporter [Aspergillus oryzae 3.042] &gt;gi|635511239|gb|KD…
gene-AFLA_073780	14917.8	25730.9	4104.75	0.159526	-2.64813	1.28143e-28	2.92127e-27	NW_002477237.1	409331	410787	-	1401	AFLA_073780	-	-	-	opiNOG60018;opiNOG65094	S	-	gi|238482115|ref|XP_002372296.1| conserved hypothetical protein [Aspergillus flavus NRRL3357] &gt;gi|317139065|ref|XP_003189123.1| hypothetical protein AOR_1_256174 [Aspergillus oryzae RIB40] &gt;gi|220700346|gb|EED56684.1| conserved hypothetical protein [Aspergillus flavus NRRL3357]
gene-AFLA_087180	3045.58	1208.43	4882.73	4.04055	2.01455	1.46706e-28	3.33874e-27	NW_002477237.1	3994754	3995716	+	963	AFLA_087180	GO:0016787;GO:0016021	-	PF03537	opiNOG16360;COG3868	S	-	gi|169767870|ref|XP_001818406.1| endo alpha-1,4 polygalactosaminidase [Aspergillus oryzae RIB40] &gt;gi|238484787|ref|XP_002373632.1| endo alpha-1,4 polygalactosaminidase, putative [Aspergillus flavus NRRL3357] &gt;gi|83766261|dbj|BAE56404.1| unnamed protein product [Aspergillus oryzae RIB40] &gt;gi|220701682|gb|EED58020.1| endo alpha-1,4 polygalactosaminidase, putative [Aspergillus flavus NRRL33…
gene-AFLA_119340	3436.41	1369.34	5503.48	4.01906	2.00686	1.77651e-28	4.03613e-27	NW_002477250.1	951774	952617	+	780	AFLA_119340	GO:0046983	-	PF00010	-	-	-	gi|238506879|ref|XP_002384641.1| conserved hypothetical protein [Aspergillus flavus NRRL3357] &gt;gi|220689354|gb|EED45705.1| conserved hypothetical protein [Aspergillus flavus NRRL3357]
gene-AFLA_062450	491.722	165.675	817.769	4.93597	2.30333	1.80988e-28	4.10496e-27	NW_002477242.1	2064890	2067032	+	2025	AFLA_062450	GO:0004767;GO:0016798;GO:0006685	-	PF00149	opiNOG14637;KOG3770	I	sp|Q23498|ASM2_CAEEL Sphingomyelin phosphodiesterase 2 OS=Caenorhabditis elegans GN=asm-2 PE=1 SV=3	gi|238495506|ref|XP_002378989.1| sphingomyelin phosphodiesterase, putative [Aspergillus flavus NRRL3357] &gt;gi|220695639|gb|EED51982.1| sphingomyelin phosphodiesterase, putative [Aspergillus flavus NRRL3357]
gene-AFLA_060010	88.5022	0.758419	176.246	232.386	7.86038	1.83678e-28	4.15892e-27	NW_002477242.1	1404376	1406005	+	1533	AFLA_060010	GO:0008152;GO:0031177;GO:0016740	K15317	PF00109;PF16073	opiNOG12863;COG3321;sordNOG09493	IQ	sp|F2PWS5|NSCA_TRIEC Non-reducing polyketide synthase nscA OS=Trichophyton equinum (strain ATCC MYA-4606 / CBS 127.97) GN=nscA PE=3 SV=1	gi|238495018|ref|XP_002378745.1| PKS-like enzyme, putative [Aspergillus flavus NRRL3357] &gt;gi|220695395|gb|EED51738.1| PKS-like enzyme, putative [Aspergillus flavus NRRL3357]
gene-AFLA_063280	3118.08	1241.72	4994.43	4.02218	2.00798	1.84144e-28	4.1624e-27	NW_002477242.1	2276099	2276825	-	513	AFLA_063280	GO:0016021	-	PF11807	opiNOG45291	S	-	gi|238495672|ref|XP_002379072.1| conserved hypothetical protein [Aspergillus flavus NRRL3357] &gt;gi|83772383|dbj|BAE62513.1| unnamed protein product [Aspergillus oryzae RIB40] &gt;gi|220695722|gb|EED52065.1| conserved hypothetical protein [Aspergillus flavus NRRL3357]
gene-AFLA_011240	1195.86	454.009	1937.71	4.26801	2.09356	1.91491e-28	4.32115e-27	NW_002477251.1	1009697	1010447	-	690	AFLA_011240	-	-	PF14021	opiNOG33182	R	-	gi|169784502|ref|XP_001826712.1| hypothetical protein AOR_1_188034 [Aspergillus oryzae RIB40] &gt;gi|238508347|ref|XP_002385369.1| conserved hypothetical protein [Aspergillus flavus NRRL3357] &gt;gi|83775459|dbj|BAE65579.1| unnamed protein product [Aspergillus oryzae RIB40] &gt;gi|220688888|gb|EED45240.1| conserved hypothetical protein [Aspergillus flavus NRRL3357] &gt;gi|391864292|gb|EIT73588.1|…
gene-AFLA_076320	865.579	1411.86	319.298	0.226154	-2.14462	1.94645e-28	4.38494e-27	NW_002477237.1	1065506	1067361	-	1755	AFLA_076320	GO:0003677;GO:0005634;GO:0008270;GO:0000981;GO:0006357	-	PF04082	-	-	sp|I1RF57|AURR2_GIBZE Aurofusarin cluster transcription factor aurR2 OS=Gibberella zeae (strain PH-1 / ATCC MYA-4620 / FGSC 9075 / NRRL 31084) GN=aurR2 PE=2 SV=1	gi|238482621|ref|XP_002372549.1| C6 transcription factor, putative [Aspergillus flavus NRRL3357] &gt;gi|220700599|gb|EED56937.1| C6 transcription factor, putative [Aspergillus flavus NRRL3357]
gene-AFLA_069460	310.222	92.895	527.549	5.67898	2.50563	1.98695e-28	4.46863e-27	NW_002477244.1	1422294	1423094	+	801	AFLA_069460	GO:0046872;GO:0003676	-	PF00096	opiNOG38077	K	sp|Q5A0E5|NRG1_CANAL Transcriptional regulator NRG1 OS=Candida albicans (strain SC5314 / ATCC MYA-2876) GN=NRG1 PE=2 SV=1	gi|169781732|ref|XP_001825329.1| C2H2 transcription factor (Egr2) [Aspergillus oryzae RIB40] &gt;gi|238498540|ref|XP_002380505.1| C2H2 transcription factor (Egr2), putative [Aspergillus flavus NRRL3357] &gt;gi|83774071|dbj|BAE64196.1| unnamed protein product [Aspergillus oryzae RIB40] &gt;gi|220693779|gb|EED50124.1| C2H2 transcription factor (Egr2), putative [Aspergillus flavus NRRL3357] &gt;gi|3…
gene-AFLA_016300	221.448	399.053	43.8443	0.109871	-3.18612	2.25809e-28	5.06989e-27	NW_002477239.1	940280	942221	-	1478	AFLA_016300	GO:0016491;GO:0010181;GO:0055114	-	PF00724	COG1902;opiNOG25653	C	sp|Q6UEF0|NADA_ASPPU NADH-dependent flavin oxidoreductase nadA OS=Aspergillus parasiticus (strain ATCC 56775 / NRRL 5862 / SRRC 143 / SU-1) GN=nadA PE=2 SV=1	gi|238488825|ref|XP_002375650.1| FMN binding oxidoreductase, putative [Aspergillus flavus NRRL3357] &gt;gi|220698038|gb|EED54378.1| FMN binding oxidoreductase, putative [Aspergillus flavus NRRL3357] &gt;gi|914763302|gb|KOC17114.1| putative FMN binding oxidoreductase [Aspergillus flavus AF70]
gene-AFLA_007440	704.921	252.589	1157.25	4.58156	2.19584	2.26974e-28	5.0875e-27	NW_002477251.1	19865	21098	+	777	AFLA_007440	GO:0016021	-	-	NOG143639;opiNOG37336	S	-	gi|238507578|ref|XP_002384990.1| conserved hypothetical protein [Aspergillus flavus NRRL3357] &gt;gi|220688509|gb|EED44861.1| conserved hypothetical protein [Aspergillus flavus NRRL3357]
gene-AFLA_017860	16385	28939.4	3830.55	0.132364	-2.91741	2.51166e-28	5.62031e-27	NW_002477239.1	1367376	1367860	-	429	AFLA_017860	-	-	-	opiNOG46163;NOG118985	S	-	gi|169763250|ref|XP_001727525.1| hypothetical protein AOR_1_912194 [Aspergillus oryzae RIB40] &gt;gi|238489137|ref|XP_002375806.1| hypothetical protein AFLA_017860 [Aspergillus flavus NRRL3357] &gt;gi|83770553|dbj|BAE60686.1| unnamed protein product [Aspergillus oryzae RIB40] &gt;gi|220698194|gb|EED54534.1| hypothetical protein AFLA_017860 [Aspergillus flavus NRRL3357] &gt;gi|391869680|gb|EIT7887…
gene-AFLA_122950	8914.65	17075.6	753.659	0.0441365	-4.50188	2.83639e-28	6.33634e-27	NW_002477246.1	6106	6684	+	405	AFLA_122950	-	-	-	-	-	-	gi|238500530|ref|XP_002381499.1| conserved hypothetical protein [Aspergillus flavus NRRL3357] &gt;gi|220691736|gb|EED48083.1| conserved hypothetical protein [Aspergillus flavus NRRL3357]
gene-AFLA_024970	1898.39	747.224	3049.56	4.08119	2.02899	3.25541e-28	7.26028e-27	NW_002477238.1	539623	541050	+	1428	AFLA_024970	GO:0016311;GO:0016021;GO:0003993	K01078	-	opiNOG11096	R	-	gi|238485540|ref|XP_002374008.1| conserved hypothetical protein [Aspergillus flavus NRRL3357] &gt;gi|220698887|gb|EED55226.1| conserved hypothetical protein [Aspergillus flavus NRRL3357]
gene-AFLA_115790	794.341	1296.84	291.837	0.225036	-2.15177	3.46312e-28	7.71065e-27	NW_002477250.1	23334	24271	+	834	AFLA_115790	GO:0055114;GO:0016491	-	PF00106	KOG4169;pleNOG07146;COG1028	IQ	sp|Q3T0C2|PGDH_BOVIN 15-hydroxyprostaglandin dehydrogenase [NAD(+)] OS=Bos taurus GN=HPGD PE=2 SV=1	gi|238506169|ref|XP_002384286.1| short-chain dehydrogenase, putative [Aspergillus flavus NRRL3357] &gt;gi|220688999|gb|EED45350.1| short-chain dehydrogenase, putative [Aspergillus flavus NRRL3357]
gene-AFLA_136950	462.856	769.865	155.847	0.202434	-2.30447	3.52615e-28	7.83791e-27	NW_002477243.1	1630657	1631673	+	1017	AFLA_136950	GO:0005506;GO:0055114;GO:0016021;GO:0016705;GO:0004497;GO:0020037	-	PF00067	opiNOG53986;opiNOG01633;COG2124	Q	sp|E9FCP5|DTXS2_METRA Cytochrome P450 monooxygenase dtxS2 OS=Metarhizium robertsii (strain ARSEF 23 / ATCC MYA-3075) GN=dtxS2 PE=3 SV=2	gi|238496945|ref|XP_002379708.1| cytochrome P450 monooxygenase, putative [Aspergillus flavus NRRL3357] &gt;gi|220694588|gb|EED50932.1| cytochrome P450 monooxygenase, putative [Aspergillus flavus NRRL3357]
gene-AFLA_083850	1202.82	1947.11	458.543	0.2355	-2.0862	3.78409e-28	8.39729e-27	NW_002477237.1	3115536	3116392	-	786	AFLA_083850	GO:0008152;GO:0016846	-	-	opiNOG29559	S	-	gi|238484123|ref|XP_002373300.1| conserved hypothetical protein [Aspergillus flavus NRRL3357] &gt;gi|220701350|gb|EED57688.1| conserved hypothetical protein [Aspergillus flavus NRRL3357] &gt;gi|914756017|gb|KOC10182.1| hypothetical protein AFLA70_94g003031 [Aspergillus flavus AF70]
gene-AFLA_108590	230.046	396.189	63.9042	0.161297	-2.6322	4.38978e-28	9.72521e-27	NW_002477240.1	1160173	1161070	+	690	AFLA_108590	GO:0003993;GO:0016311	-	PF00328	euNOG46395;KOG1382	R	sp|O00093|PHYB_EMENI 3-phytase B OS=Emericella nidulans (strain FGSC A4 / ATCC 38163 / CBS 112.46 / NRRL 194 / M139) GN=phyB PE=3 SV=2	gi|238490984|ref|XP_002376729.1| acid phosphatase, putative [Aspergillus flavus NRRL3357] &gt;gi|220697142|gb|EED53483.1| acid phosphatase, putative [Aspergillus flavus NRRL3357]
gene-AFLA_003940	85.1024	158.898	11.3063	0.0711545	-3.8129	4.61571e-28	1.02088e-26	NW_002477247.1	965065	965657	-	537	AFLA_003940	GO:0006508;GO:0008236	-	PF00326	opiNOG38336;COG1073	R	sp|Q99390|YPT2_ECOLX Uncharacterized 31.7 kDa protein in traX-finO intergenic region OS=Escherichia coli PE=3 SV=1	gi|238502723|ref|XP_002382595.1| conserved hypothetical protein [Aspergillus flavus NRRL3357] &gt;gi|220691405|gb|EED47753.1| conserved hypothetical protein [Aspergillus flavus NRRL3357]
gene-AFLA_066240	134.674	12.7306	256.618	20.1575	4.33325	5.00396e-28	1.10492e-26	NW_002477244.1	524081	524418	+	279	AFLA_066240	-	-	-	-	-	-	gi|238497896|ref|XP_002380183.1| hypothetical protein AFLA_066240 [Aspergillus flavus NRRL3357] &gt;gi|220693457|gb|EED49802.1| hypothetical protein AFLA_066240 [Aspergillus flavus NRRL3357]
gene-AFLA_005450	904.097	337.477	1470.72	4.35797	2.12366	5.10731e-28	1.12588e-26	NW_002477247.1	1451477	1452599	-	1074	AFLA_005450	GO:0005506;GO:0055114;GO:0016705;GO:0020037	K20246	PF10017	opiNOG61333;opiNOG58123;COG4301	S	sp|B8NR70|DTPB_ASPFN N-methyltransferase dtpB OS=Aspergillus flavus (strain ATCC 200026 / FGSC A1120 / NRRL 3357 / JCM 12722 / SRRC 167) GN=dtpB PE=1 SV=1	gi|238503023|ref|XP_002382745.1| conserved hypothetical protein [Aspergillus flavus NRRL3357] &gt;gi|220691555|gb|EED47903.1| conserved hypothetical protein [Aspergillus flavus NRRL3357]
gene-AFLA_045490	59.3171	114.404	4.23049	0.0369786	-4.75717	5.19292e-28	1.14287e-26	NW_002477241.1	1948240	1949614	-	1308	AFLA_045490	GO:0050364;GO:0009820	K18391	PF11991	opiNOG30425	S	sp|A9JPE1|ATMD_ASPFL Indole diterpene prenyltransferase atmD OS=Aspergillus flavus GN=atmD PE=1 SV=2	gi|238493549|ref|XP_002378011.1| dimethylallyl tryptophan synthase, putative [Aspergillus flavus NRRL3357] &gt;gi|220696505|gb|EED52847.1| dimethylallyl tryptophan synthase, putative [Aspergillus flavus NRRL3357]
gene-AFLA_050990	852.373	1387.48	317.266	0.228664	-2.1287	5.87375e-28	1.29058e-26	NW_002477248.1	876645	878234	+	1524	AFLA_050990	GO:0005634;GO:0046557;GO:1904541;GO:0005758;GO:1990819;GO:0070879;GO:0005829	-	-	opiNOG04115;COG2730	SG	sp|O74799|EXG3_SCHPO Glucan 1,3-beta-glucosidase 3 OS=Schizosaccharomyces pombe (strain 972 / ATCC 24843) GN=exg3 PE=3 SV=1	gi|238503986|ref|XP_002383225.1| conserved hypothetical protein [Aspergillus flavus NRRL3357] &gt;gi|220690696|gb|EED47045.1| conserved hypothetical protein [Aspergillus flavus NRRL3357]
gene-AFLA_111100	7367.69	3023.22	11712.2	3.87407	1.95385	6.81039e-28	1.49392e-26	NW_002477240.1	1867986	1869228	+	1032	AFLA_111100	GO:0098869;GO:0055114;GO:0051920	-	PF00578;PF10417	opiNOG01878	O	sp|P34227|PRX1_YEAST Peroxiredoxin PRX1, mitochondrial OS=Saccharomyces cerevisiae (strain ATCC 204508 / S288c) GN=PRX1 PE=1 SV=1	gi|238491484|ref|XP_002376979.1| mitochondrial peroxiredoxin Prx1, putative [Aspergillus flavus NRRL3357] &gt;gi|220697392|gb|EED53733.1| mitochondrial peroxiredoxin Prx1, putative [Aspergillus flavus NRRL3357] &gt;gi|914754707|gb|KOC08872.1| putative mitochondrial peroxiredoxin Prx1 [Aspergillus flavus AF70]
gene-AFLA_062170	2774.1	4436.45	1111.75	0.250594	-1.99657	7.20861e-28	1.57869e-26	NW_002477242.1	1995128	1996212	-	852	AFLA_062170	GO:0052856;GO:0005634;GO:0005829	K17759	PF03853	opiNOG15065;COG0062	GS	sp|Q4WUG4|NNRE_ASPFU NAD(P)H-hydrate epimerase OS=Neosartorya fumigata (strain ATCC MYA-4609 / Af293 / CBS 101355 / FGSC A1100) GN=AFUA_5G08360 PE=3 SV=2	gi|238495450|ref|XP_002378961.1| AI-BP family protein [Aspergillus flavus NRRL3357] &gt;gi|317149631|ref|XP_001823554.2| hypothetical protein AOR_1_1332114 [Aspergillus oryzae RIB40] &gt;gi|220695611|gb|EED51954.1| AI-BP family protein [Aspergillus flavus NRRL3357] &gt;gi|914760567|gb|KOC14382.1| AI-BP family protein [Aspergillus flavus AF70]
gene-AFLA_099460	2885	1156.77	4613.24	3.98805	1.99568	7.87047e-28	1.72081e-26	NW_002477249.1	612603	614300	+	1590	AFLA_099460	-	-	-	NOG153915;opiNOG41826;opiNOG46904	KS	-	gi|238505180|ref|XP_002383819.1| transcription factor RfeG, putative [Aspergillus flavus NRRL3357] &gt;gi|220689933|gb|EED46283.1| transcription factor RfeG, putative [Aspergillus flavus NRRL3357]
gene-AFLA_120760	20429.3	38645.2	2213.47	0.0572766	-4.12591	8.13324e-28	1.77536e-26	NW_002477250.1	1304705	1308524	-	3417	AFLA_120760	GO:0004601;GO:0020037;GO:0016705;GO:0006979;GO:0005506;GO:0098869;GO:0055114	K17862	PF00067;PF03098	NOG19771;opiNOG05208	IQ	sp|Q4WY82|PPOC_ASPFU Linoleate 10R-lipoxygenase OS=Neosartorya fumigata (strain ATCC MYA-4609 / Af293 / CBS 101355 / FGSC A1100) GN=ppoC PE=1 SV=2	gi|238507163|ref|XP_002384783.1| fatty acid oxygenase, putative [Aspergillus flavus NRRL3357] &gt;gi|220689496|gb|EED45847.1| fatty acid oxygenase, putative [Aspergillus flavus NRRL3357]
gene-AFLA_080390	5029.04	8011.64	2046.44	0.255433	-1.96898	8.20469e-28	1.78803e-26	NW_002477237.1	2194851	2195651	+	801	AFLA_080390	GO:0006098;GO:0016853;GO:0017057;GO:0005634;GO:0005975;GO:0005829	K01057	PF01182	opiNOG12575;COG0363	G	sp|O74455|6PGL_SCHPO Probable 6-phosphogluconolactonase OS=Schizosaccharomyces pombe (strain 972 / ATCC 24843) GN=SPCC16C4.10 PE=3 SV=1	gi|238483435|ref|XP_002372956.1| 6-phosphogluconolactonase, putative [Aspergillus flavus NRRL3357] &gt;gi|220701006|gb|EED57344.1| 6-phosphogluconolactonase, putative [Aspergillus flavus NRRL3357] &gt;gi|391870885|gb|EIT80054.1| 6-phosphogluconolactonase - like protein [Aspergillus oryzae 3.042] &gt;gi|635509563|gb|KDE81521.1| 6-phosphogluconolactonase - like protein [Aspergillus oryzae 100-8] &g…
gene-AFLA_058410	1937.92	766.163	3109.67	4.05876	2.02104	8.23713e-28	1.79218e-26	NW_002477242.1	1020318	1021382	-	1065	AFLA_058410	-	-	-	euroNOG12912;eurotNOG12593	R	-	gi|169777537|ref|XP_001823234.1| hypothetical protein AOR_1_702114 [Aspergillus oryzae RIB40] &gt;gi|238494698|ref|XP_002378585.1| GPI anchored protein, putative [Aspergillus flavus NRRL3357] &gt;gi|83771971|dbj|BAE62101.1| unnamed protein product [Aspergillus oryzae RIB40] &gt;gi|220695235|gb|EED51578.1| GPI anchored protein, putative [Aspergillus flavus NRRL3357] &gt;gi|391871559|gb|EIT80719.1|…
gene-AFLA_049600	62.0359	4.03198	120.04	29.7719	4.89588	8.37632e-28	1.8195e-26	NW_002477248.1	466080	467192	-	678	AFLA_049600	-	-	-	sorNOG06485;opiNOG39060;sordNOG04976	SL	-	gi|238503710|ref|XP_002383087.1| conserved hypothetical protein [Aspergillus flavus NRRL3357] &gt;gi|220690558|gb|EED46907.1| conserved hypothetical protein [Aspergillus flavus NRRL3357]
gene-AFLA_032770	2414.63	3863.48	965.783	0.249978	-2.00013	9.14377e-28	1.98298e-26	NW_002477238.1	2705292	2706467	+	1091	AFLA_032770	GO:0004150;GO:0006760	-	PF02152	opiNOG74173;COG1539;opiNOG34757	HS	sp|P29251|FOL1_PNECA Folic acid synthesis protein fol1 OS=Pneumocystis carinii GN=fol1 PE=1 SV=1	gi|238487098|ref|XP_002374787.1| dihydroneopterin aldolase domain protein [Aspergillus flavus NRRL3357] &gt;gi|317143796|ref|XP_001819712.2| dihydroneopterin aldolase domain protein [Aspergillus oryzae RIB40] &gt;gi|220699666|gb|EED56005.1| dihydroneopterin aldolase domain protein [Aspergillus flavus NRRL3357] &gt;gi|914756793|gb|KOC10958.1| dihydroneopterin aldolase domain protein [Aspergillus f…
gene-AFLA_101780	17273.9	27376.4	7171.54	0.261961	-1.93258	1.05954e-27	2.29408e-26	NW_002477249.1	1220038	1221948	-	1854	AFLA_101780	GO:0042128;GO:0030151;GO:0016491;GO:0055114	K00387	PF03404;PF00174	opiNOG24540;sordNOG10198;COG2041	RC	sp|P51687|SUOX_HUMAN Sulfite oxidase, mitochondrial OS=Homo sapiens GN=SUOX PE=1 SV=2	gi|238505675|ref|XP_002384050.1| NADH-cytochrome B5 reductase, putative [Aspergillus flavus NRRL3357] &gt;gi|317151324|ref|XP_001824582.2| NADH-cytochrome B5 reductase [Aspergillus oryzae RIB40] &gt;gi|220690164|gb|EED46514.1| NADH-cytochrome B5 reductase, putative [Aspergillus flavus NRRL3357] &gt;gi|914755490|gb|KOC09655.1| putative NADH-cytochrome B5 reductase [Aspergillus flavus AF70]
gene-AFLA_089400	104.567	191.168	17.9663	0.0939819	-3.41147	1.11601e-27	2.41243e-26	NW_002477245.1	84198	85928	-	1608	AFLA_089400	GO:0016311;GO:0003993	-	PF00328	opiNOG03722;opiNOG51811;eurotNOG05890;KOG1382	R	sp|Q9C1T1|PHYA_ASPOR 3-phytase A OS=Aspergillus oryzae (strain ATCC 42149 / RIB 40) GN=phyA PE=2 SV=1	gi|238499053|ref|XP_002380761.1| extracellular phytase, putative [Aspergillus flavus NRRL3357] &gt;gi|220692514|gb|EED48860.1| extracellular phytase, putative [Aspergillus flavus NRRL3357]
gene-AFLA_077030	307.107	93.5706	520.642	5.56417	2.47617	1.17361e-27	2.53283e-26	NW_002477237.1	1281659	1283874	+	1764	AFLA_077030	GO:0016021;GO:0055085	K08197	PF07690	KOG0254;opiNOG04178;NOG21772	RU	sp|P39980|SIT1_YEAST Siderophore iron transporter 1 OS=Saccharomyces cerevisiae (strain ATCC 204508 / S288c) GN=SIT1 PE=3 SV=1	gi|238482763|ref|XP_002372620.1| siderochrome-iron transporter Sit1, putative [Aspergillus flavus NRRL3357] &gt;gi|220700670|gb|EED57008.1| siderochrome-iron transporter Sit1, putative [Aspergillus flavus NRRL3357]
gene-AFLA_077260	477.578	163.688	791.468	4.83523	2.27358	1.37191e-27	2.95602e-26	NW_002477237.1	1342664	1343971	-	987	AFLA_077260	-	-	PF00248	COG0667;opiNOG01399	C	sp|Q09923|YAKC_SCHPO Aldo-keto reductase yakc [NADP(+)] OS=Schizosaccharomyces pombe (strain 972 / ATCC 24843) GN=yakc PE=1 SV=1	gi|238482809|ref|XP_002372643.1| aldo-keto reductase (YakC), putative [Aspergillus flavus NRRL3357] &gt;gi|220700693|gb|EED57031.1| aldo-keto reductase (YakC), putative [Aspergillus flavus NRRL3357] &gt;gi|391873251|gb|EIT82313.1| putative oxidoreductase [Aspergillus oryzae 3.042] &gt;gi|635504754|gb|KDE76839.1| putative oxidoreductase [Aspergillus oryzae 100-8] &gt;gi|914760660|gb|KOC14475.1| pu…
gene-AFLA_087620	6135.89	2527.55	9744.22	3.85521	1.94681	1.46469e-27	3.15084e-26	NW_002477237.1	4133238	4134284	+	918	AFLA_087620	-	-	PF05368	COG0702;opiNOG09054;opiNOG06208	RMG	sp|Q5ZID0|NMRL1_CHICK NmrA-like family domain-containing protein 1 OS=Gallus gallus GN=NMRAL1 PE=2 SV=1	gi|169767944|ref|XP_001818443.1| nmrA family transcriptional regulator [Aspergillus oryzae RIB40] &gt;gi|238484873|ref|XP_002373675.1| NmrA family transcriptional regulator, putative [Aspergillus flavus NRRL3357] &gt;gi|83766298|dbj|BAE56441.1| unnamed protein product [Aspergillus oryzae RIB40] &gt;gi|220701725|gb|EED58063.1| NmrA family transcriptional regulator, putative [Aspergillus flavus NRR…
gene-AFLA_119060	145.197	272.3	18.0941	0.066449	-3.91161	1.52414e-27	3.27346e-26	NW_002477250.1	885275	885652	+	378	AFLA_119060	-	-	-	opiNOG17533	S	-	gi|238506823|ref|XP_002384613.1| conserved hypothetical protein [Aspergillus flavus NRRL3357] &gt;gi|220689326|gb|EED45677.1| conserved hypothetical protein [Aspergillus flavus NRRL3357]
gene-AFLA_119530	5354.34	9950.57	758.105	0.0761871	-3.71431	1.54366e-27	3.31006e-26	NW_002477250.1	1006234	1008005	+	1614	AFLA_119530	GO:0022891;GO:0055085;GO:0016021	-	PF00083	opiNOG00328;KOG0254	R	sp|P39932|STL1_YEAST Sugar transporter STL1 OS=Saccharomyces cerevisiae (strain ATCC 204508 / S288c) GN=STL1 PE=1 SV=2	gi|238506917|ref|XP_002384660.1| MFS monosaccharide transporter, putative [Aspergillus flavus NRRL3357] &gt;gi|220689373|gb|EED45724.1| MFS monosaccharide transporter, putative [Aspergillus flavus NRRL3357] &gt;gi|391866167|gb|EIT75439.1| putative transporter [Aspergillus oryzae 3.042] &gt;gi|635509836|gb|KDE81782.1| putative transporter [Aspergillus oryzae 100-8]
gene-AFLA_068050	502.086	828.944	175.227	0.211386	-2.24205	1.70247e-27	3.64477e-26	NW_002477244.1	1014130	1015044	-	822	AFLA_068050	-	-	-	opiNOG30734;opiNOG58070;opiNOG20377;NOG42349	S	-	gi|238498258|ref|XP_002380364.1| conserved hypothetical protein [Aspergillus flavus NRRL3357] &gt;gi|220693638|gb|EED49983.1| conserved hypothetical protein [Aspergillus flavus NRRL3357] &gt;gi|914753713|gb|KOC07878.1| hypothetical protein AFLA70_139g002630 [Aspergillus flavus AF70]
gene-AFLA_082280	709.357	1156.86	261.858	0.226353	-2.14335	1.70832e-27	3.65144e-26	NW_002477237.1	2679227	2680129	-	768	AFLA_082280	GO:0055114;GO:0005783;GO:0005741;GO:0004602;GO:0006749;GO:0098869;GO:0004364	K00799	PF02798;PF00043	opiNOG27506;KOG0867	O	sp|P40582|GST1_YEAST Glutathione S-transferase 1 OS=Saccharomyces cerevisiae (strain ATCC 204508 / S288c) GN=GTT1 PE=1 SV=1	gi|169766998|ref|XP_001817970.1| glutathione S-transferase [Aspergillus oryzae RIB40] &gt;gi|238483809|ref|XP_002373143.1| glutathione S-transferase, putative [Aspergillus flavus NRRL3357] &gt;gi|83765825|dbj|BAE55968.1| unnamed protein product [Aspergillus oryzae RIB40] &gt;gi|220701193|gb|EED57531.1| glutathione S-transferase, putative [Aspergillus flavus NRRL3357] &gt;gi|391872734|gb|EIT81829.…
gene-AFLA_113940	1140.25	440.76	1839.75	4.17403	2.06144	1.94946e-27	4.1602e-26	NW_002477240.1	2619764	2622064	+	2025	AFLA_113940	GO:0016021	-	-	euNOG09622;opiNOG17038	S	-	gi|238492052|ref|XP_002377263.1| conserved hypothetical protein [Aspergillus flavus NRRL3357] &gt;gi|317146397|ref|XP_001821479.2| hypothetical protein AOR_1_1762144 [Aspergillus oryzae RIB40] &gt;gi|220697676|gb|EED54017.1| conserved hypothetical protein [Aspergillus flavus NRRL3357] &gt;gi|391869068|gb|EIT78273.1| hypothetical protein Ao3042_05508 [Aspergillus oryzae 3.042] &gt;gi|635507048|gb|…
gene-AFLA_049720	3238.93	1323.48	5154.38	3.89458	1.96147	1.95807e-27	4.1719e-26	NW_002477248.1	497877	499900	-	1842	AFLA_049720	GO:0003677;GO:0005634;GO:0008270;GO:0000981;GO:0006357	-	PF04082	eurotNOG01805	K	sp|P28348|NIRA_EMENI Nitrogen assimilation transcription factor nirA OS=Emericella nidulans (strain FGSC A4 / ATCC 38163 / CBS 112.46 / NRRL 194 / M139) GN=nirA PE=4 SV=1	gi|238503734|ref|XP_002383099.1| C6 transcription factor, putative [Aspergillus flavus NRRL3357] &gt;gi|220690570|gb|EED46919.1| C6 transcription factor, putative [Aspergillus flavus NRRL3357]
gene-AFLA_011550	105.315	17.2564	193.374	11.2059	3.48619	2.12055e-27	4.51089e-26	NW_002477251.1	1084200	1085966	-	1767	AFLA_011550	GO:0050318;GO:0046872	K10759	PF07519	NOG122390;opiNOG04469	RS	sp|P78581|TAN_ASPOR Tannase OS=Aspergillus oryzae (strain ATCC 42149 / RIB 40) GN=AO090103000074 PE=1 SV=1	gi|169784448|ref|XP_001826685.1| tannase subunit [Aspergillus oryzae RIB40] &gt;gi|238508412|ref|XP_002385400.1| tannase, putative [Aspergillus flavus NRRL3357] &gt;gi|21362975|sp|P78581.1|TAN_ASPOR RecName: Full=Tannase; Contains: RecName: Full=Tannase 33 kDa subunit; Contains: RecName: Full=Tannase 30 kDa subunit; Flags: Precursor &gt;gi|1753191|dbj|BAA09656.1| tannase [Aspergillus oryzae] &gt;…
gene-AFLA_114940	1350.41	2195.03	505.782	0.230421	-2.11765	2.17722e-27	4.62407e-26	NW_002477252.1	189741	190223	-	252	AFLA_114940	GO:0016021	-	-	-	-	-	gi|238508724|ref|XP_002385547.1| hypothetical protein AFLA_114940 [Aspergillus flavus NRRL3357] &gt;gi|220688439|gb|EED44792.1| hypothetical protein AFLA_114940 [Aspergillus flavus NRRL3357]
gene-AFLA_038990	988.046	163.89	1812.2	11.0575	3.46695	2.23058e-27	4.72989e-26	NW_002477241.1	242690	244227	-	1191	AFLA_038990	GO:0055114;GO:0016491	-	PF07992	opiNOG13377;NOG18654;COG1252	ORC	sp|A1A653|FER8_USTMA Fe-regulated protein 8 OS=Ustilago maydis (strain 521 / FGSC 9021) GN=fer8 PE=2 SV=1	gi|238492249|ref|XP_002377361.1| Amid-like NADH oxidoreductase, putative [Aspergillus flavus NRRL3357] &gt;gi|220695855|gb|EED52197.1| Amid-like NADH oxidoreductase, putative [Aspergillus flavus NRRL3357] &gt;gi|914753487|gb|KOC07652.1| putative Amid-like NADH oxidoreductase [Aspergillus flavus AF70]
gene-AFLA_035650	1134.89	439.093	1830.69	4.16926	2.05979	2.46439e-27	5.2174e-26	NW_002477238.1	3477395	3479284	-	1755	AFLA_035650	GO:0005783;GO:0055114;GO:0071210;GO:0005506;GO:0000249;GO:0006897;GO:0004497;GO:0006696;GO:0006623;GO:0020037	K09831	PF00067	opiNOG09927;sordNOG05332	Q	sp|O13820|ERG5_SCHPO Cytochrome P450 61 OS=Schizosaccharomyces pombe (strain 972 / ATCC 24843) GN=erg5 PE=1 SV=3	gi|238487674|ref|XP_002375075.1| cytochrome P450, putative [Aspergillus flavus NRRL3357] &gt;gi|220699954|gb|EED56293.1| cytochrome P450, putative [Aspergillus flavus NRRL3357]
gene-AFLA_063270	8791.44	3665.42	13917.5	3.79696	1.92485	2.83306e-27	5.98842e-26	NW_002477242.1	2274927	2275938	+	570	AFLA_063270	GO:0016021	-	PF11807	opiNOG30276;sorNOG08422	S	sp|A0A0U1LQF6|CCTO_TALIS Cyclochlorotine biosynthesis protein O OS=Talaromyces islandicus GN=cctO PE=3 SV=1	gi|238495670|ref|XP_002379071.1| hypothetical protein AFLA_063270 [Aspergillus flavus NRRL3357] &gt;gi|220695721|gb|EED52064.1| hypothetical protein AFLA_063270 [Aspergillus flavus NRRL3357]
gene-AFLA_101370	877.151	1444.05	310.255	0.214851	-2.21859	2.90278e-27	6.1261e-26	NW_002477249.1	1119664	1122445	-	2397	AFLA_101370	-	-	PF00656	opiNOG26749;NOG72706;opiNOG57310	S	sp|O64518|MCA5_ARATH Metacaspase-5 OS=Arabidopsis thaliana GN=AMC5 PE=1 SV=1	gi|238505581|ref|XP_002384009.1| conserved hypothetical protein [Aspergillus flavus NRRL3357] &gt;gi|220690123|gb|EED46473.1| conserved hypothetical protein [Aspergillus flavus NRRL3357]
gene-AFLA_036130	1607.19	638.724	2575.65	4.03249	2.01167	3.09657e-27	6.52478e-26	NW_002477238.1	3602772	3604380	+	1542	AFLA_036130	GO:0005506;GO:0004497;GO:0020037;GO:0055114;GO:0016021;GO:0016705;GO:0008168;GO:0032259	K05917	PF00067	opiNOG01336;COG2124	Q	sp|Q12664|CP51_PENIT Eburicol 14-alpha-demethylase OS=Penicillium italicum GN=CYP51 PE=3 SV=1	gi|238487770|ref|XP_002375123.1| 14-alpha sterol demethylase Cyp51A [Aspergillus flavus NRRL3357] &gt;gi|220700002|gb|EED56341.1| 14-alpha sterol demethylase Cyp51A [Aspergillus flavus NRRL3357]
gene-AFLA_121190	693.601	40.1376	1347.07	33.5612	5.06872	3.36945e-27	7.08858e-26	NW_002477250.1	1405418	1406389	+	972	AFLA_121190	GO:0016491;GO:0008270;GO:0055114	-	PF13602	opiNOG13342;COG0604;opiNOG24224	C	sp|P0DN30|RTAI1_ARTBC Probable zinc-binding oxidoreductase, mitochondrial OS=Arthroderma benhamiae (strain ATCC MYA-4681 / CBS 112371) GN=ARB_02327-2 PE=3 SV=1	gi|238507249|ref|XP_002384826.1| zinc-binding oxidoreductase, putative [Aspergillus flavus NRRL3357] &gt;gi|220689539|gb|EED45890.1| zinc-binding oxidoreductase, putative [Aspergillus flavus NRRL3357]
gene-AFLA_000640	297.827	502.832	92.8218	0.184598	-2.43754	3.41913e-27	7.18179e-26	NW_002477247.1	61039	62696	+	1482	AFLA_000640	GO:0016491;GO:0055114	-	PF01593	opiNOG14952	H	sp|P46882|AOFN_ASPNG Monoamine oxidase N OS=Aspergillus niger GN=maoN PE=1 SV=1	gi|238502065|ref|XP_002382266.1| polyamine oxidase, putative [Aspergillus flavus NRRL3357] &gt;gi|220691076|gb|EED47424.1| polyamine oxidase, putative [Aspergillus flavus NRRL3357]
gene-AFLA_063220	1673.77	667.842	2679.69	4.01247	2.00449	3.51472e-27	7.37097e-26	NW_002477242.1	2267278	2268574	-	1173	AFLA_063220	GO:0016491;GO:0016021;GO:0055114;GO:0055085;GO:0046872	K00505	PF00264	NOG205459;opiNOG24086	GS	sp|Q5AUW8|ORSC_EMENI Tyrosinase-like protein orsC OS=Emericella nidulans (strain FGSC A4 / ATCC 38163 / CBS 112.46 / NRRL 194 / M139) GN=orsC PE=2 SV=1	gi|238495660|ref|XP_002379066.1| conserved hypothetical protein [Aspergillus flavus NRRL3357] &gt;gi|220695716|gb|EED52059.1| conserved hypothetical protein [Aspergillus flavus NRRL3357]
gene-AFLA_051190	431.859	716.216	147.501	0.205945	-2.27967	3.92864e-27	8.22613e-26	NW_002477248.1	934882	936170	+	1044	AFLA_051190	GO:0055114;GO:0008270;GO:0016491	-	PF08240;PF00107	COG0604;pleNOG01687;opiNOG15091	CQ	sp|Q5AUW6|ORSE_EMENI Dehydrogenase orsE OS=Emericella nidulans (strain FGSC A4 / ATCC 38163 / CBS 112.46 / NRRL 194 / M139) GN=orsE PE=2 SV=1	gi|169764711|ref|XP_001816827.1| zinc binding dehydrogenase [Aspergillus oryzae RIB40] &gt;gi|238504026|ref|XP_002383245.1| zinc binding dehydrogenase, putative [Aspergillus flavus NRRL3357] &gt;gi|83764681|dbj|BAE54825.1| unnamed protein product [Aspergillus oryzae RIB40] &gt;gi|220690716|gb|EED47065.1| zinc binding dehydrogenase, putative [Aspergillus flavus NRRL3357]
gene-AFLA_023430	926.049	185.863	1666.23	8.96487	3.16428	3.97347e-27	8.30698e-26	NW_002477238.1	140405	142119	-	1715	AFLA_023430	GO:0016740;GO:0016021	-	PF04488	COG3774;opiNOG21244	SM	sp|Q9UTR6|OCH1_SCHPO Initiation-specific alpha-1,6-mannosyltransferase OS=Schizosaccharomyces pombe (strain 972 / ATCC 24843) GN=och1 PE=1 SV=2	gi|238485232|ref|XP_002373854.1| glycosyl transferase, putative [Aspergillus flavus NRRL3357] &gt;gi|220698733|gb|EED55072.1| glycosyl transferase, putative [Aspergillus flavus NRRL3357]
gene-AFLA_108280	891.518	338.417	1444.62	4.26876	2.09382	4.71349e-27	9.83868e-26	NW_002477240.1	1072478	1072907	+	378	AFLA_108280	-	-	-	opiNOG43260	R	-	gi|238490924|ref|XP_002376699.1| conserved hypothetical protein [Aspergillus flavus NRRL3357] &gt;gi|83768825|dbj|BAE58962.1| unnamed protein product [Aspergillus oryzae RIB40] &gt;gi|220697112|gb|EED53453.1| conserved hypothetical protein [Aspergillus flavus NRRL3357]
gene-AFLA_072570	761.766	169.016	1354.52	8.01414	3.00255	4.85984e-27	1.01283e-25	NW_002477237.1	114454	115749	-	1296	AFLA_072570	GO:0016021	-	-	opiNOG39070	S	-	gi|238481873|ref|XP_002372175.1| conserved hypothetical protein [Aspergillus flavus NRRL3357] &gt;gi|220700225|gb|EED56563.1| conserved hypothetical protein [Aspergillus flavus NRRL3357] &gt;gi|768708519|gb|KJJ34953.1| hypothetical protein AFLA70_51g004320 [Aspergillus flavus AF70]
gene-AFLA_064510	1646.14	660.046	2632.22	3.98794	1.99564	5.08237e-27	1.05756e-25	NW_002477244.1	94556	95613	-	1005	AFLA_064510	GO:0016491;GO:0055114	-	PF07992	NOG161717;opiNOG55707	RO	sp|Q2UPB4|ACLT_ASPOR Thioredoxin reductase aclT OS=Aspergillus oryzae (strain ATCC 42149 / RIB 40) GN=aclT PE=3 SV=1	gi|238497552|ref|XP_002380011.1| thioredoxin reductase GliT-like, putative [Aspergillus flavus NRRL3357] &gt;gi|220693285|gb|EED49630.1| thioredoxin reductase GliT-like, putative [Aspergillus flavus NRRL3357]
gene-AFLA_058240	72.5833	7.42929	137.737	18.5398	4.21255	5.20553e-27	1.0815e-25	NW_002477242.1	983528	984695	-	1072	AFLA_058240	GO:0016021	-	-	-	-	-	gi|238494664|ref|XP_002378568.1| conserved hypothetical protein [Aspergillus flavus NRRL3357] &gt;gi|220695218|gb|EED51561.1| conserved hypothetical protein [Aspergillus flavus NRRL3357]
gene-AFLA_027730	6278.2	9932.86	2623.54	0.264127	-1.9207	5.61648e-27	1.16507e-25	NW_002477238.1	1347555	1348597	+	978	AFLA_027730	GO:0005576;GO:0016491;GO:0055114	-	PF00248	opiNOG04894	R	sp|Q0GYU4|GLD2_HYPJE Glycerol 2-dehydrogenase (NADP(+)) OS=Hypocrea jecorina GN=gld2 PE=1 SV=1	gi|169771363|ref|XP_001820151.1| reductase-like protein [Aspergillus oryzae RIB40] &gt;gi|238486090|ref|XP_002374283.1| glycerol dehydrogenase (GldB), putative [Aspergillus flavus NRRL3357] &gt;gi|28144501|dbj|BAC56099.1| reductase-like protein [Aspergillus oryzae] &gt;gi|83768010|dbj|BAE58149.1| unnamed protein product [Aspergillus oryzae RIB40] &gt;gi|220699162|gb|EED55501.1| glycerol dehydroge…
gene-AFLA_020620	3540.22	1452.26	5628.18	3.87546	1.95437	5.73365e-27	1.18753e-25	NW_002477239.1	2127513	2129606	+	2094	AFLA_020620	GO:0006468;GO:0004672;GO:0005524	-	PF00069	opiNOG18139	T	-	gi|238489689|ref|XP_002376082.1| protein kinase domain-containing protein [Aspergillus flavus NRRL3357] &gt;gi|220698470|gb|EED54810.1| protein kinase domain-containing protein [Aspergillus flavus NRRL3357]
gene-AFLA_030430	1462.97	582.235	2343.71	4.02538	2.00912	5.79793e-27	1.19899e-25	NW_002477238.1	2072026	2075970	+	3399	AFLA_030430	GO:0006979;GO:0016705;GO:0055114;GO:0020037;GO:0004601;GO:0051213;GO:0098869;GO:0005506	K17862	PF03098	NOG20583;opiNOG05208;opiNOG05627	IQR	sp|Q4WY82|PPOC_ASPFU Linoleate 10R-lipoxygenase OS=Neosartorya fumigata (strain ATCC MYA-4609 / Af293 / CBS 101355 / FGSC A1100) GN=ppoC PE=1 SV=2	gi|238486630|ref|XP_002374553.1| fatty acid oxygenase PpoC, putative [Aspergillus flavus NRRL3357] &gt;gi|220699432|gb|EED55771.1| fatty acid oxygenase PpoC, putative [Aspergillus flavus NRRL3357]
gene-AFLA_025010	545.328	973.47	117.186	0.12038	-3.05433	5.83608e-27	1.20501e-25	NW_002477238.1	550166	551244	+	975	AFLA_025010	-	-	PF11913	eurotNOG04088;eurotNOG09653;euNOG06015;opiNOG50653	RS	-	gi|238485548|ref|XP_002374012.1| conserved hypothetical protein [Aspergillus flavus NRRL3357] &gt;gi|220698891|gb|EED55230.1| conserved hypothetical protein [Aspergillus flavus NRRL3357]
gene-AFLA_092010	2671.19	1092.97	4249.41	3.88796	1.95901	6.20012e-27	1.2782e-25	NW_002477245.1	779496	783044	-	3378	AFLA_092010	GO:0004420;GO:0005789;GO:0015936;GO:0055114;GO:0008299;GO:0050661;GO:0016021	K00021	PF13323;PF00368;PF12349	COG1257;opiNOG05730	I	sp|S0DQM8|HMDH_GIBF5 3-hydroxy-3-methylglutaryl-coenzyme A reductase OS=Gibberella fujikuroi (strain CBS 195.34 / IMI 58289 / NRRL A-6831) GN=HMGR PE=3 SV=1	gi|238499573|ref|XP_002381021.1| HMG-CoA reductase [Aspergillus flavus NRRL3357] &gt;gi|220692774|gb|EED49120.1| HMG-CoA reductase [Aspergillus flavus NRRL3357]
gene-AFLA_051110	1150.52	1920.72	380.322	0.19801	-2.33636	8.14211e-27	1.67597e-25	NW_002477248.1	916338	916688	-	351	AFLA_051110	GO:0016021	-	-	opiNOG31422;NOG108121	S	-	gi|238504010|ref|XP_002383237.1| conserved hypothetical protein [Aspergillus flavus NRRL3357] &gt;gi|220690708|gb|EED47057.1| conserved hypothetical protein [Aspergillus flavus NRRL3357]
gene-AFLA_122300	127.878	242.325	13.4305	0.0554233	-4.17336	9.66365e-27	1.9861e-25	NW_002477250.1	1671211	1672545	-	1224	AFLA_122300	GO:0004497;GO:0071949;GO:0055114	-	PF01494	opiNOG13207	S	sp|D4B1Y1|A2462_ARTBC Probable FAD-dependent monooxygenase OS=Arthroderma benhamiae (strain ATCC MYA-4681 / CBS 112371) GN=ARB_02462 PE=3 SV=1	gi|238507469|ref|XP_002384936.1| monooxygenase, putative [Aspergillus flavus NRRL3357] &gt;gi|220689649|gb|EED46000.1| monooxygenase, putative [Aspergillus flavus NRRL3357]
gene-AFLA_055770	2105.41	860.014	3350.81	3.89623	1.96208	1.05928e-26	2.17373e-25	NW_002477242.1	330299	330850	+	552	AFLA_055770	GO:0003824;GO:0008152;GO:0016021	-	-	opiNOG36380;eurotNOG06945;opiNOG38596	S	-	gi|238494170|ref|XP_002378321.1| conserved hypothetical protein [Aspergillus flavus NRRL3357] &gt;gi|317148912|ref|XP_001823003.2| hypothetical protein AOR_1_218114 [Aspergillus oryzae RIB40] &gt;gi|220694971|gb|EED51314.1| conserved hypothetical protein [Aspergillus flavus NRRL3357] &gt;gi|391872439|gb|EIT81566.1| hypothetical protein Ao3042_01985 [Aspergillus oryzae 3.042] &gt;gi|635508606|gb|K…
gene-AFLA_062830	1829.16	101.678	3556.64	34.9796	5.12844	1.08656e-26	2.22628e-25	NW_002477242.1	2163155	2164703	-	1431	AFLA_062830	GO:0004497;GO:0055114;GO:0071949	K00480	PF01494	euNOG33463;opiNOG44957;opiNOG49643	RI	sp|Q5BEJ7|AFOD_EMENI FAD-dependent monooxygenase afoD OS=Emericella nidulans (strain FGSC A4 / ATCC 38163 / CBS 112.46 / NRRL 194 / M139) GN=afoD PE=1 SV=1	gi|238495582|ref|XP_002379027.1| monoxygenase, putative [Aspergillus flavus NRRL3357] &gt;gi|220695677|gb|EED52020.1| monoxygenase, putative [Aspergillus flavus NRRL3357]
gene-AFLA_096670	1190.29	2012.42	368.165	0.182947	-2.45051	1.0958e-26	2.24178e-25	NW_002477245.1	1996851	1997549	+	699	AFLA_096670	GO:0016021	-	PF16015	eurotNOG06790	S	-	gi|238500503|ref|XP_002381486.1| conserved hypothetical protein [Aspergillus flavus NRRL3357] &gt;gi|220693239|gb|EED49585.1| conserved hypothetical protein [Aspergillus flavus NRRL3357]
gene-AFLA_121370	329.438	106.839	552.037	5.16699	2.36932	1.14221e-26	2.33316e-25	NW_002477250.1	1452633	1454462	+	1674	AFLA_121370	GO:0016021;GO:0005975;GO:0031225;GO:0016740;GO:0005886	-	PF03198;PF07983	opiNOG06058;eurotNOG03200	R	sp|D4ATC3|GAS1_ARTBC 1,3-beta-glucanosyltransferase ARB_07487 OS=Arthroderma benhamiae (strain ATCC MYA-4681 / CBS 112371) GN=ARB_07487 PE=1 SV=1	gi|238507285|ref|XP_002384844.1| 1,3-beta-glucanosyltransferase, putative [Aspergillus flavus NRRL3357] &gt;gi|220689557|gb|EED45908.1| 1,3-beta-glucanosyltransferase, putative [Aspergillus flavus NRRL3357] &gt;gi|391866373|gb|EIT75645.1| 1,3-beta-glucanosyltransferase, putative [Aspergillus oryzae 3.042] &gt;gi|635512318|gb|KDE84196.1| 1,3-beta-glucanosyltransferase, putative [Aspergillus oryzae…
gene-AFLA_105840	235.577	50.6502	420.504	8.30212	3.05348	1.22688e-26	2.50227e-25	NW_002477240.1	438843	441021	-	1968	AFLA_105840	GO:0052692;GO:0005576;GO:0000272	K07407	PF16499	opiNOG14023;NOG221924	G	sp|B8N7Z0|AGALD_ASPFN Probable alpha-galactosidase D OS=Aspergillus flavus (strain ATCC 200026 / FGSC A1120 / NRRL 3357 / JCM 12722 / SRRC 167) GN=aglD PE=3 SV=1	gi|238490436|ref|XP_002376455.1| alpha-galactosidase, putative [Aspergillus flavus NRRL3357] &gt;gi|298351525|sp|B8N7Z0.1|AGALD_ASPFN RecName: Full=Probable alpha-galactosidase D; AltName: Full=Melibiase D; Flags: Precursor &gt;gi|220696868|gb|EED53209.1| alpha-galactosidase, putative [Aspergillus flavus NRRL3357]
gene-AFLA_082570	3800.98	1582.58	6019.39	3.80353	1.92734	1.27454e-26	2.59552e-25	NW_002477237.1	2759419	2762761	+	1944	AFLA_082570	GO:0016480;GO:0005524;GO:0005737;GO:0004713;GO:0004674;GO:0005634;GO:0046777;GO:0018108	K08287	PF00069	opiNOG02191;KOG0671	T	sp|Q10156|LKH1_SCHPO Dual specificity protein kinase lkh1 OS=Schizosaccharomyces pombe (strain 972 / ATCC 24843) GN=lkh1 PE=1 SV=3	gi|238483867|ref|XP_002373172.1| protein kinase (Lkh1), putative [Aspergillus flavus NRRL3357] &gt;gi|220701222|gb|EED57560.1| protein kinase (Lkh1), putative [Aspergillus flavus NRRL3357]
gene-AFLA_095030	1288.04	513.082	2063	4.02081	2.00749	1.36591e-26	2.77735e-25	NW_002477245.1	1613168	1615232	+	1776	AFLA_095030	GO:0006749;GO:0003840	K00681	PF01019	COG0405;opiNOG05473	E	sp|B8NM71|USTH_ASPFN Glutathione hydrolase OS=Aspergillus flavus (strain ATCC 200026 / FGSC A1120 / NRRL 3357 / JCM 12722 / SRRC 167) GN=ustH PE=3 SV=1	gi|238500177|ref|XP_002381323.1| gamma glutamyl transpeptidase, putative [Aspergillus flavus NRRL3357] &gt;gi|220693076|gb|EED49422.1| gamma glutamyl transpeptidase, putative [Aspergillus flavus NRRL3357]
gene-AFLA_028130	2004	3188.85	819.161	0.256883	-1.96082	1.37035e-26	2.78215e-25	NW_002477238.1	1432404	1434313	-	930	AFLA_028130	GO:0005634;GO:0046316;GO:0016021;GO:0016310;GO:0046177;GO:0005524;GO:0005829	K00851	PF01202	COG3265;opiNOG37987	G	sp|Q10242|GNTK_SCHPO Probable gluconokinase OS=Schizosaccharomyces pombe (strain 972 / ATCC 24843) GN=SPAC4G9.12 PE=3 SV=1	gi|238486170|ref|XP_002374323.1| thermoresistant gluconokinase family protein [Aspergillus flavus NRRL3357] &gt;gi|220699202|gb|EED55541.1| thermoresistant gluconokinase family protein [Aspergillus flavus NRRL3357]
gene-AFLA_029030	1186.89	1903.96	469.826	0.246762	-2.01881	1.37403e-26	2.78539e-25	NW_002477238.1	1668195	1669190	+	996	AFLA_029030	GO:0016787	-	PF00149	opiNOG27064;KOG3947;opiNOG04119;NOG32145	RJ	sp|O15442|MPPD1_HUMAN Metallophosphoesterase domain-containing protein 1 OS=Homo sapiens GN=MPPED1 PE=2 SV=3	gi|238486350|ref|XP_002374413.1| Ser/Thr protein phosphatase family protein [Aspergillus flavus NRRL3357] &gt;gi|220699292|gb|EED55631.1| Ser/Thr protein phosphatase family protein [Aspergillus flavus NRRL3357]
gene-AFLA_064410	757.234	164.571	1349.9	8.20252	3.03607	1.42304e-26	2.88036e-25	NW_002477244.1	75158	76639	-	1182	AFLA_064410	GO:0006357;GO:0000981;GO:0008270;GO:0005634	-	-	opiNOG51136;NOG170862;opiNOG48052	S	sp|Q2UPC3|ACLZ_ASPOR C6 finger domain transcription factor aclZ OS=Aspergillus oryzae (strain ATCC 42149 / RIB 40) GN=aclZ PE=3 SV=1	gi|238497532|ref|XP_002380001.1| conserved hypothetical protein [Aspergillus flavus NRRL3357] &gt;gi|220693275|gb|EED49620.1| conserved hypothetical protein [Aspergillus flavus NRRL3357]
gene-AFLA_067540	1569.54	2504.98	634.092	0.253132	-1.98204	1.45695e-26	2.94454e-25	NW_002477244.1	876861	877516	-	588	AFLA_067540	GO:0008080	-	PF13673	opiNOG11842;NOG201543	R	sp|O59806|YJV8_SCHPO Uncharacterized N-acetyltransferase C550.08 OS=Schizosaccharomyces pombe (strain 972 / ATCC 24843) GN=SPCC550.08 PE=3 SV=1	gi|238498156|ref|XP_002380313.1| acetyltransferase, GNAT family [Aspergillus flavus NRRL3357] &gt;gi|220693587|gb|EED49932.1| acetyltransferase, GNAT family [Aspergillus flavus NRRL3357]
gene-AFLA_041030	1726.67	703.898	2749.44	3.90602	1.9657	1.629e-26	3.28729e-25	NW_002477241.1	758461	759755	+	1085	AFLA_041030	GO:0055114;GO:0016491	K18097	PF00248	opiNOG31542	R	sp|P14065|GCY1_YEAST Glycerol 2-dehydrogenase (NADP(+)) OS=Saccharomyces cerevisiae (strain ATCC 204508 / S288c) GN=GCY1 PE=1 SV=1	gi|238492657|ref|XP_002377565.1| aldo-keto reductase, putative [Aspergillus flavus NRRL3357] &gt;gi|220696059|gb|EED52401.1| aldo-keto reductase, putative [Aspergillus flavus NRRL3357] &gt;gi|914756825|gb|KOC10990.1| putative aldo-keto reductase [Aspergillus flavus AF70]
gene-AFLA_096640	132.248	27.7612	236.736	8.52756	3.09213	1.6917e-26	3.40867e-25	NW_002477245.1	1991958	1993141	-	1128	AFLA_096640	GO:0016829	K17724	PF03972	opiNOG22087;COG2079	SR	sp|P54956|YXEQ_BACSU Uncharacterized protein YxeQ OS=Bacillus subtilis (strain 168) GN=yxeQ PE=3 SV=2	gi|238500497|ref|XP_002381483.1| conserved hypothetical protein [Aspergillus flavus NRRL3357] &gt;gi|220693236|gb|EED49582.1| conserved hypothetical protein [Aspergillus flavus NRRL3357]
gene-AFLA_054660	5809.89	9168.19	2451.59	0.267402	-1.90292	1.81291e-26	3.6474e-25	NW_002477242.1	1409	2998	-	1464	AFLA_054660	GO:0031225;GO:0004190;GO:0006508;GO:0005886	-	PF00026	opiNOG10425	O	sp|Q8NKB6|OPSB_ASPOR Probable aspartic-type endopeptidase opsB OS=Aspergillus oryzae (strain ATCC 42149 / RIB 40) GN=opsB PE=2 SV=1	gi|238493948|ref|XP_002378210.1| aspartic-type endopeptidase (OpsB), putative [Aspergillus flavus NRRL3357] &gt;gi|220694860|gb|EED51203.1| aspartic-type endopeptidase (OpsB), putative [Aspergillus flavus NRRL3357]
gene-AFLA_038260	225.016	35.0681	414.964	11.8331	3.56475	1.86324e-26	3.74302e-25	NW_002477241.1	25233	26844	-	1439	AFLA_038260	GO:0055114;GO:0005506;GO:0016702	-	-	opiNOG30290;sordNOG13301	S	-	gi|238492105|ref|XP_002377289.1| conserved hypothetical protein [Aspergillus flavus NRRL3357] &gt;gi|220695783|gb|EED52125.1| conserved hypothetical protein [Aspergillus flavus NRRL3357]
gene-AFLA_033620	11441.3	18021.3	4861.31	0.269753	-1.89029	1.97056e-26	3.95266e-25	NW_002477238.1	2930830	2931309	-	348	AFLA_033620	-	-	PF01172	opiNOG38820;NOG67022;opiNOG41882	SR	sp|Q9P7K6|SDO1L_SCHPO SDO1-like protein C21C3.19 OS=Schizosaccharomyces pombe (strain 972 / ATCC 24843) GN=SPBC21C3.19 PE=3 SV=1	gi|169770333|ref|XP_001819636.1| RNA binding protein [Aspergillus oryzae RIB40] &gt;gi|238487268|ref|XP_002374872.1| RNA binding protein, putative [Aspergillus flavus NRRL3357] &gt;gi|83767495|dbj|BAE57634.1| unnamed protein product [Aspergillus oryzae RIB40] &gt;gi|220699751|gb|EED56090.1| RNA binding protein, putative [Aspergillus flavus NRRL3357] &gt;gi|391867376|gb|EIT76622.1| RNA binding pro…
gene-AFLA_015710	1053.16	414.483	1691.83	4.08179	2.0292	1.98459e-26	3.97484e-25	NW_002477239.1	793106	796054	+	2949	AFLA_015710	GO:0008168;GO:0032259	-	PF08241	euroNOG10198;eurotNOG03254;opiNOG13846	R	-	gi|238488707|ref|XP_002375591.1| conserved hypothetical protein [Aspergillus flavus NRRL3357] &gt;gi|220697979|gb|EED54319.1| conserved hypothetical protein [Aspergillus flavus NRRL3357]
gene-AFLA_083910	1126.77	1807.44	446.102	0.246814	-2.0185	2.00345e-26	4.0066e-25	NW_002477237.1	3126549	3127542	-	867	AFLA_083910	-	K06911	PF02678	opiNOG27036;COG1741	RS	sp|P73623|Y1773_SYNY3 Putative quercetin 2,3-dioxygenase sll1773 OS=Synechocystis sp. (strain PCC 6803 / Kazusa) GN=sll1773 PE=3 SV=1	gi|317140310|ref|XP_001818114.2| pirin domain protein [Aspergillus oryzae RIB40] &gt;gi|391870741|gb|EIT79917.1| pirin-related protein [Aspergillus oryzae 3.042] &gt;gi|635509114|gb|KDE81086.1| pirin-related protein [Aspergillus oryzae 100-8]
gene-AFLA_082360	171.338	298.354	44.3209	0.148551	-2.75097	2.23869e-26	4.47035e-25	NW_002477237.1	2697696	2698925	-	777	AFLA_082360	GO:0006468;GO:0004672;GO:0005524	-	PF00069	opiNOG55932;opiNOG51617	T	sp|D2H526|CDK12_AILME Cyclin-dependent kinase 12 OS=Ailuropoda melanoleuca GN=CDK12 PE=3 SV=1	gi|238483825|ref|XP_002373151.1| conserved hypothetical protein [Aspergillus flavus NRRL3357] &gt;gi|220701201|gb|EED57539.1| conserved hypothetical protein [Aspergillus flavus NRRL3357]
gene-AFLA_108210	75.8693	142.016	9.72287	0.0684633	-3.86852	2.38864e-26	4.76266e-25	NW_002477240.1	1059054	1059658	+	483	AFLA_108210	GO:0016021	-	PF11578	sordNOG15322;NOG70561	RS	sp|P61167|Y1785_RHOPA UPF0311 protein RPA1785 OS=Rhodopseudomonas palustris (strain ATCC BAA-98 / CGA009) GN=RPA1785 PE=1 SV=1	gi|169772977|ref|XP_001820957.1| hypothetical protein AOR_1_694144 [Aspergillus oryzae RIB40] &gt;gi|238490910|ref|XP_002376692.1| conserved hypothetical protein [Aspergillus flavus NRRL3357] &gt;gi|83768818|dbj|BAE58955.1| unnamed protein product [Aspergillus oryzae RIB40] &gt;gi|220697105|gb|EED53446.1| conserved hypothetical protein [Aspergillus flavus NRRL3357] &gt;gi|391865558|gb|EIT74837.1|…
gene-AFLA_104230	373.696	125.204	622.188	4.9694	2.31307	2.43025e-26	4.83841e-25	NW_002477240.1	20244	22081	-	1704	AFLA_104230	GO:0016021;GO:0055085	-	PF07690	COG0477;KOG0254;opiNOG56021;eurotNOG03790	GR	sp|L7X3H5|CURE_ASPTE Dehydrocurvularin exporter OS=Aspergillus terreus GN=curE PE=3 SV=1	gi|238490116|ref|XP_002376295.1| MFS transporter, putative [Aspergillus flavus NRRL3357] &gt;gi|220696708|gb|EED53049.1| MFS transporter, putative [Aspergillus flavus NRRL3357]
gene-AFLA_008120	1398.79	2504.57	293.012	0.116991	-3.09553	2.75553e-26	5.47786e-25	NW_002477251.1	186121	187854	-	1665	AFLA_008120	GO:0005634;GO:0000981;GO:0008270;GO:0006357	-	PF00172;PF11951	eurotNOG09422	S	sp|O74308|YOG2_SCHPO Uncharacterized transcriptional regulatory protein C15D4.02 OS=Schizosaccharomyces pombe (strain 972 / ATCC 24843) GN=SPBC15D4.02 PE=3 SV=3	gi|238507714|ref|XP_002385058.1| conserved hypothetical protein [Aspergillus flavus NRRL3357] &gt;gi|220688577|gb|EED44929.1| conserved hypothetical protein [Aspergillus flavus NRRL3357]
gene-AFLA_004400	327.581	107.294	547.867	5.10622	2.35226	3.47488e-26	6.89761e-25	NW_002477247.1	1098417	1098812	+	267	AFLA_004400	-	-	-	opiNOG74405	R	sp|P83516|IXCI_RHIMP Chymotrypsin-elastase inhibitor ixodidin OS=Rhipicephalus microplus PE=1 SV=2	gi|238502815|ref|XP_002382641.1| trypsin Inhibitor like cysteine rich domain containing protein [Aspergillus flavus NRRL3357] &gt;gi|220691451|gb|EED47799.1| trypsin Inhibitor like cysteine rich domain containing protein [Aspergillus flavus NRRL3357]
gene-AFLA_045960	290.402	487.876	92.9281	0.190475	-2.39233	3.51013e-26	6.95725e-25	NW_002477241.1	2068432	2072025	+	2247	AFLA_045960	GO:0016021	-	PF14703;PF02714	opiNOG18887;opiNOG03951;COG5594	S	sp|Q03516|RSN1_YEAST Uncharacterized protein RSN1 OS=Saccharomyces cerevisiae (strain ATCC 204508 / S288c) GN=RSN1 PE=1 SV=1	gi|238493643|ref|XP_002378058.1| DUF221 domain protein, putative [Aspergillus flavus NRRL3357] &gt;gi|220696552|gb|EED52894.1| DUF221 domain protein, putative [Aspergillus flavus NRRL3357]
gene-AFLA_065200	214.985	367.975	61.9951	0.168477	-2.56938	3.86436e-26	7.648e-25	NW_002477244.1	269385	270038	+	654	AFLA_065200	GO:0022891;GO:0055085;GO:0016021	-	-	sordNOG04717;opiNOG30302	S	-	gi|317141518|ref|XP_003189376.1| hypothetical protein AOR_1_176164 [Aspergillus oryzae RIB40]
gene-AFLA_078790	1536.95	626.388	2447.51	3.90735	1.96619	4.25067e-26	8.40011e-25	NW_002477237.1	1729511	1730839	+	837	AFLA_078790	-	-	PF14420	opiNOG48075	S	-	gi|238483115|ref|XP_002372796.1| conserved hypothetical protein [Aspergillus flavus NRRL3357] &gt;gi|317139660|ref|XP_003189189.1| hypothetical protein AOR_1_1100174 [Aspergillus oryzae RIB40] &gt;gi|220700846|gb|EED57184.1| conserved hypothetical protein [Aspergillus flavus NRRL3357]
gene-AFLA_023260	3660.37	5778.05	1542.68	0.266991	-1.90514	4.32529e-26	8.53495e-25	NW_002477238.1	88440	90522	+	1809	AFLA_023260	GO:0008270;GO:0005634;GO:0006351;GO:0003677	-	PF04082	eurotNOG02591	K	sp|P28348|NIRA_EMENI Nitrogen assimilation transcription factor nirA OS=Emericella nidulans (strain FGSC A4 / ATCC 38163 / CBS 112.46 / NRRL 194 / M139) GN=nirA PE=4 SV=1	gi|238485198|ref|XP_002373837.1| pathway-specific regulatory protein [Aspergillus flavus NRRL3357] &gt;gi|220698716|gb|EED55055.1| pathway-specific regulatory protein [Aspergillus flavus NRRL3357]
gene-AFLA_095060	1487.26	607.502	2367.02	3.89631	1.96211	4.53072e-26	8.92711e-25	NW_002477245.1	1618921	1620270	+	1077	AFLA_095060	GO:0016491;GO:0016021;GO:0055114;GO:0046872	K00505	PF00264	opiNOG28993;opiNOG12374	R	sp|B8NM74|USTQ_ASPFN Tyrosinase ustQ OS=Aspergillus flavus (strain ATCC 200026 / FGSC A1120 / NRRL 3357 / JCM 12722 / SRRC 167) GN=ustQ PE=1 SV=1	gi|169779525|ref|XP_001824227.1| tyrosinase [Aspergillus oryzae RIB40] &gt;gi|238500183|ref|XP_002381326.1| tyrosinase, putative [Aspergillus flavus NRRL3357] &gt;gi|83772966|dbj|BAE63094.1| unnamed protein product [Aspergillus oryzae RIB40] &gt;gi|220693079|gb|EED49425.1| tyrosinase, putative [Aspergillus flavus NRRL3357]
gene-AFLA_095040	2004.99	830.756	3179.22	3.8269	1.93618	4.55632e-26	8.96435e-25	NW_002477245.1	1615340	1616792	-	1320	AFLA_095040	GO:0016829	-	PF00266	COG0520;COG3320;opiNOG54081	EQI	sp|B8NM72|USTD_ASPFN Cysteine desulfurase-like protein ustD OS=Aspergillus flavus (strain ATCC 200026 / FGSC A1120 / NRRL 3357 / JCM 12722 / SRRC 167) GN=ustD PE=1 SV=1	gi|238500179|ref|XP_002381324.1| NRPS-like enzyme, putative [Aspergillus flavus NRRL3357] &gt;gi|220693077|gb|EED49423.1| NRPS-like enzyme, putative [Aspergillus flavus NRRL3357]
gene-AFLA_111530	2715.73	4296.04	1135.42	0.264294	-1.91978	5.3383e-26	1.04874e-24	NW_002477240.1	1968607	1969839	-	1056	AFLA_111530	GO:0016491;GO:0008270;GO:0055114	-	PF08240;PF00107	opiNOG06079	Q	sp|O94564|YGD6_SCHPO Zinc-type alcohol dehydrogenase-like protein C1773.06c OS=Schizosaccharomyces pombe (strain 972 / ATCC 24843) GN=SPBC1773.06c PE=3 SV=1	gi|238491570|ref|XP_002377022.1| zinc-containing alcohol dehydrogenase, putative [Aspergillus flavus NRRL3357] &gt;gi|220697435|gb|EED53776.1| zinc-containing alcohol dehydrogenase, putative [Aspergillus flavus NRRL3357]
gene-AFLA_080610	5881.53	9612.42	2150.64	0.223735	-2.16014	5.40537e-26	1.06036e-24	NW_002477237.1	2260644	2262318	+	1608	AFLA_080610	GO:0000324;GO:0016021	-	PF10329	COG0596;opiNOG18317	SR	sp|O13912|YDW6_SCHPO Uncharacterized protein C23C11.06c OS=Schizosaccharomyces pombe (strain 972 / ATCC 24843) GN=SPAC23C11.06c PE=4 SV=1	gi|169766714|ref|XP_001817828.1| integral membrane protein [Aspergillus oryzae RIB40] &gt;gi|238483479|ref|XP_002372978.1| mitochondrial integral membrane protein [Aspergillus flavus NRRL3357] &gt;gi|83765683|dbj|BAE55826.1| unnamed protein product [Aspergillus oryzae RIB40] &gt;gi|220701028|gb|EED57366.1| mitochondrial integral membrane protein [Aspergillus flavus NRRL3357] &gt;gi|391870884|gb|E…
gene-AFLA_065740	802.015	309.732	1294.3	4.17877	2.06308	6.00275e-26	1.17582e-24	NW_002477244.1	387272	393355	-	1239	AFLA_065740	GO:0055114;GO:0016021;GO:0016628	K00213	PF01222	opiNOG12646;opiNOG47535;COG0702;KOG1435	RMIG	sp|Q7SXF1|DHCR7_DANRE 7-dehydrocholesterol reductase OS=Danio rerio GN=dhcr7 PE=2 SV=1	gi|238497796|ref|XP_002380133.1| 7-dehydrocholesterol reductase, putative [Aspergillus flavus NRRL3357] &gt;gi|220693407|gb|EED49752.1| 7-dehydrocholesterol reductase, putative [Aspergillus flavus NRRL3357]
gene-AFLA_027140	2535.27	1060.09	4010.45	3.78313	1.91958	6.16137e-26	1.20512e-24	NW_002477238.1	1145969	1148397	+	2364	AFLA_027140	GO:0016021;GO:0004222;GO:0006508;GO:0007229	-	PF00200;PF13688	opiNOG05846	O	sp|Q4WQ08|ADMB_ASPFU Disintegrin and metalloproteinase domain-containing protein B OS=Neosartorya fumigata (strain ATCC MYA-4609 / Af293 / CBS 101355 / FGSC A1100) GN=ADM-B PE=3 SV=2	gi|238485972|ref|XP_002374224.1| ADAM family of metalloprotease ADM-B [Aspergillus flavus NRRL3357] &gt;gi|220699103|gb|EED55442.1| ADAM family of metalloprotease ADM-B [Aspergillus flavus NRRL3357]
gene-AFLA_018450	113.954	21.7562	206.153	9.47558	3.24421	6.31148e-26	1.23268e-24	NW_002477239.1	1535090	1536533	-	1164	AFLA_018450	GO:0055114;GO:0046872;GO:0004097	K00505	PF00264	opiNOG08923;opiNOG24086;eurotNOG00481	G	sp|Q5AUW8|ORSC_EMENI Tyrosinase-like protein orsC OS=Emericella nidulans (strain FGSC A4 / ATCC 38163 / CBS 112.46 / NRRL 194 / M139) GN=orsC PE=2 SV=1	gi|238489255|ref|XP_002375865.1| tyrosinase, putative [Aspergillus flavus NRRL3357] &gt;gi|317137228|ref|XP_001727582.2| tyrosinase [Aspergillus oryzae RIB40] &gt;gi|220698253|gb|EED54593.1| tyrosinase, putative [Aspergillus flavus NRRL3357] &gt;gi|391869665|gb|EIT78860.1| hypothetical protein Ao3042_04753 [Aspergillus oryzae 3.042] &gt;gi|635508001|gb|KDE79995.1| hypothetical protein AO1008_0644…
gene-AFLA_050250	10504.9	4520.52	16489.2	3.64764	1.86696	6.57358e-26	1.28078e-24	NW_002477248.1	672666	674504	-	1839	AFLA_050250	GO:0003700;GO:0006355;GO:0043565	-	PF07716	opiNOG40112;opiNOG30304;NOG102658	SK	sp|Q00096|CPCA_ASPNG Cross-pathway control protein A OS=Aspergillus niger GN=cpcA PE=3 SV=1	gi|238503840|ref|XP_002383152.1| bZIP transcription factor CpcA [Aspergillus flavus NRRL3357] &gt;gi|220690623|gb|EED46972.1| bZIP transcription factor CpcA [Aspergillus flavus NRRL3357]
gene-AFLA_022800	94.0856	9.50336	178.668	18.8005	4.2327	6.57695e-26	1.28078e-24	NW_002477238.1	474	1309	-	705	AFLA_022800	GO:0006950;GO:0016021	-	PF04479	eurotNOG10317;opiNOG56132	S	sp|P40100|PUG1_YEAST Protoporphyrin uptake protein 1 OS=Saccharomyces cerevisiae (strain ATCC 204508 / S288c) GN=PUG1 PE=1 SV=1	gi|238485126|ref|XP_002373801.1| conserved hypothetical protein [Aspergillus flavus NRRL3357] &gt;gi|220698680|gb|EED55019.1| conserved hypothetical protein [Aspergillus flavus NRRL3357]
gene-AFLA_065030	165.916	288.824	43.008	0.148908	-2.74751	6.81715e-26	1.32562e-24	NW_002477244.1	218603	220336	-	1734	AFLA_065030	GO:0009116;GO:0016021;GO:0003824	-	PF01048	opiNOG66349	S	-	gi|238497656|ref|XP_002380063.1| conserved hypothetical protein [Aspergillus flavus NRRL3357] &gt;gi|220693337|gb|EED49682.1| conserved hypothetical protein [Aspergillus flavus NRRL3357]
gene-AFLA_045100	3503.61	1479.53	5527.69	3.7361	1.90153	7.18955e-26	1.39601e-24	NW_002477241.1	1843196	1844695	+	1500	AFLA_045100	-	-	-	opiNOG48365	S	-	gi|238493471|ref|XP_002377972.1| conserved hypothetical protein [Aspergillus flavus NRRL3357] &gt;gi|220696466|gb|EED52808.1| conserved hypothetical protein [Aspergillus flavus NRRL3357]
gene-AFLA_133060	2472.66	1033.31	3912.01	3.7859	1.92064	7.38781e-26	1.43242e-24	NW_002477243.1	543531	545420	-	793	AFLA_133060	GO:0003677	-	PF13921	opiNOG30648	K	-	gi|238496169|ref|XP_002379320.1| conserved hypothetical protein [Aspergillus flavus NRRL3357] &gt;gi|317147342|ref|XP_001822070.2| Myb-like transcription factor [Aspergillus oryzae RIB40] &gt;gi|317147344|ref|XP_003189909.1| Myb-like transcription factor [Aspergillus oryzae RIB40] &gt;gi|220694200|gb|EED50544.1| conserved hypothetical protein [Aspergillus flavus NRRL3357] &gt;gi|391873013|gb|EIT8…
gene-AFLA_015280	252.68	459.448	45.912	0.0999286	-3.32296	7.67038e-26	1.48505e-24	NW_002477239.1	655971	656896	+	531	AFLA_015280	-	-	-	opiNOG01699;opiNOG63898;eurotNOG07545	SG	-	gi|238488621|ref|XP_002375548.1| hypothetical protein AFLA_015280 [Aspergillus flavus NRRL3357] &gt;gi|220697936|gb|EED54276.1| hypothetical protein AFLA_015280 [Aspergillus flavus NRRL3357]
gene-AFLA_000860	3204.46	1359.37	5049.55	3.71462	1.89322	8.3877e-26	1.62158e-24	NW_002477247.1	105553	107622	+	1858	AFLA_000860	GO:0004252;GO:0009277;GO:0045148;GO:0030428;GO:0006508	K01279	PF09286	COG4934;opiNOG14582	O	sp|Q4WQU0|SED4_ASPFU Tripeptidyl-peptidase sed4 OS=Neosartorya fumigata (strain ATCC MYA-4609 / Af293 / CBS 101355 / FGSC A1100) GN=sed4 PE=1 SV=1	gi|169776800|ref|XP_001822866.1| tripeptidyl-peptidase sed2 [Aspergillus oryzae RIB40] &gt;gi|238502107|ref|XP_002382287.1| tripeptidyl peptidase A [Aspergillus flavus NRRL3357] &gt;gi|83771602|dbj|BAE61733.1| unnamed protein product [Aspergillus oryzae RIB40] &gt;gi|220691097|gb|EED47445.1| tripeptidyl peptidase A [Aspergillus flavus NRRL3357]
gene-AFLA_024710	461.253	756.581	165.925	0.219309	-2.18896	9.55374e-26	1.84434e-24	NW_002477238.1	459751	460119	-	369	AFLA_024710	-	-	-	-	-	-	gi|317144852|ref|XP_003189635.1| hypothetical protein AOR_1_2396154 [Aspergillus oryzae RIB40]
gene-AFLA_008180	851.575	1368.49	334.664	0.24455	-2.0318	1.03688e-25	1.9988e-24	NW_002477251.1	199436	201763	-	2025	AFLA_008180	-	-	-	-	-	sp|O75003|TREPH_GRIFR Trehalose phosphorylase OS=Grifola frondosa PE=1 SV=1	gi|238507726|ref|XP_002385064.1| heat shock trehalose synthase, putative [Aspergillus flavus NRRL3357] &gt;gi|220688583|gb|EED44935.1| heat shock trehalose synthase, putative [Aspergillus flavus NRRL3357]
gene-AFLA_044500	4355.93	6854.43	1857.44	0.270983	-1.88372	1.07579e-25	2.07081e-24	NW_002477241.1	1678698	1680170	-	1164	AFLA_044500	GO:0047453;GO:0046496;GO:0052855;GO:0005829	K17757	PF01256	opiNOG06852	G	sp|Q5B0D6|NNRD_EMENI ATP-dependent (S)-NAD(P)H-hydrate dehydratase OS=Emericella nidulans (strain FGSC A4 / ATCC 38163 / CBS 112.46 / NRRL 194 / M139) GN=AN5994 PE=3 SV=1	gi|238493351|ref|XP_002377912.1| YjeF domain protein [Aspergillus flavus NRRL3357] &gt;gi|220696406|gb|EED52748.1| YjeF domain protein [Aspergillus flavus NRRL3357] &gt;gi|914761868|gb|KOC15683.1| YjeF domain protein [Aspergillus flavus AF70]
gene-AFLA_094960	1086.37	437.966	1734.76	3.96096	1.98585	1.09248e-25	2.09993e-24	NW_002477245.1	1604310	1606178	+	1212	AFLA_094960	GO:0055114;GO:0005506;GO:0004497;GO:0016705;GO:0020037	-	PF00067	KOG0157;COG2124;opiNOG19202;sordNOG11746	Q	sp|B8NM64|USTC_ASPFN Cytochrome P450 monooxygenase ustC OS=Aspergillus flavus (strain ATCC 200026 / FGSC A1120 / NRRL 3357 / JCM 12722 / SRRC 167) GN=ustC PE=1 SV=1	gi|238500163|ref|XP_002381316.1| cytochrome P450, putative [Aspergillus flavus NRRL3357] &gt;gi|220693069|gb|EED49415.1| cytochrome P450, putative [Aspergillus flavus NRRL3357]
gene-AFLA_111570	457.112	749.009	165.216	0.22058	-2.18063	1.17332e-25	2.25207e-24	NW_002477240.1	1973929	1975564	+	1350	AFLA_111570	GO:0055114;GO:0016491;GO:0071949;GO:0016021	K00480	PF01494	sordNOG09357;opiNOG00334;COG0654	CRH	sp|Q5EXK1|3HBH_KLEOX 3-hydroxybenzoate 6-hydroxylase OS=Klebsiella oxytoca GN=mhbM PE=1 SV=1	gi|238491578|ref|XP_002377026.1| salicylate hydroxylase, putative [Aspergillus flavus NRRL3357] &gt;gi|317146052|ref|XP_003189765.1| salicylate hydroxylase [Aspergillus oryzae RIB40] &gt;gi|220697439|gb|EED53780.1| salicylate hydroxylase, putative [Aspergillus flavus NRRL3357] &gt;gi|914754387|gb|KOC08552.1| putative salicylate hydroxylase [Aspergillus flavus AF70]
gene-AFLA_064950	3266.43	5139.55	1393.32	0.271098	-1.88311	1.19039e-25	2.28155e-24	NW_002477244.1	204070	205223	+	1154	AFLA_064950	GO:0005634;GO:0000981;GO:0008270;GO:0006357	-	-	opiNOG33421	S	-	gi|238497640|ref|XP_002380055.1| conserved hypothetical protein [Aspergillus flavus NRRL3357] &gt;gi|220693329|gb|EED49674.1| conserved hypothetical protein [Aspergillus flavus NRRL3357] &gt;gi|391871838|gb|EIT80994.1| hypothetical protein Ao3042_02511 [Aspergillus oryzae 3.042] &gt;gi|635511429|gb|KDE83334.1| hypothetical protein AO1008_09893 [Aspergillus oryzae 100-8]
gene-AFLA_006760	439.777	156.337	723.217	4.626	2.20976	1.27089e-25	2.43235e-24	NW_002477247.1	1806383	1808289	-	1635	AFLA_006760	GO:0016021	-	-	opiNOG34799	S	-	gi|238503281|ref|XP_002382874.1| integral membrane protein, putative [Aspergillus flavus NRRL3357] &gt;gi|220691684|gb|EED48032.1| integral membrane protein, putative [Aspergillus flavus NRRL3357]
gene-AFLA_066890	1229.28	125.293	2333.26	18.6225	4.21897	1.33133e-25	2.54438e-24	NW_002477244.1	722643	724554	-	1527	AFLA_066890	GO:0020037;GO:0016705;GO:0004497;GO:0016021;GO:0055114;GO:0005506	K15386	PF00067	opiNOG57637;COG2124;opiNOG36910	SQ	sp|B8NJG8|LEPD_ASPFN Cytochrome P450 monooxygenase lepD OS=Aspergillus flavus (strain ATCC 200026 / FGSC A1120 / NRRL 3357 / JCM 12722 / SRRC 167) GN=lepD PE=3 SV=1	gi|238498026|ref|XP_002380248.1| cytochrome P450, putative [Aspergillus flavus NRRL3357] &gt;gi|220693522|gb|EED49867.1| cytochrome P450, putative [Aspergillus flavus NRRL3357]
gene-AFLA_037680	80.6148	149.418	11.8115	0.0790498	-3.66109	1.44548e-25	2.75859e-24	NW_002477238.1	4059613	4060738	+	744	AFLA_037680	GO:0016021	-	-	opiNOG23829;opiNOG56153	S	sp|A0A084B9Z2|SAT4_STACB Satratoxin biosynthesis SC1 cluster protein 4 OS=Stachybotrys chartarum (strain CBS 109288 / IBT 7711) GN=SAT4 PE=3 SV=1	gi|238488076|ref|XP_002375276.1| conserved hypothetical protein [Aspergillus flavus NRRL3357] &gt;gi|220700155|gb|EED56494.1| conserved hypothetical protein [Aspergillus flavus NRRL3357]
gene-AFLA_070850	1737.57	3101.49	373.64	0.120471	-3.05324	1.62082e-25	3.0888e-24	NW_002477244.1	1817090	1818468	-	1326	AFLA_070850	GO:0008654;GO:0004609	K01613	PF12588;PF02666	COG0688;opiNOG07917	I	sp|P0DPA6|PSID_PSICU L-tryptophan decarboxylase psiD OS=Psilocybe cubensis GN=psiD PE=1 SV=1	gi|238498818|ref|XP_002380644.1| phosphatidylserine decarboxylase family protein [Aspergillus flavus NRRL3357] &gt;gi|220693918|gb|EED50263.1| phosphatidylserine decarboxylase family protein [Aspergillus flavus NRRL3357] &gt;gi|391868129|gb|EIT77352.1| phosphatidylserine decarboxylase family protein [Aspergillus oryzae 3.042] &gt;gi|635510337|gb|KDE82273.1| phosphatidylserine decarboxylase family…
gene-AFLA_120930	640.479	149.507	1131.45	7.56787	2.91989	1.76426e-25	3.35736e-24	NW_002477250.1	1347418	1348581	+	1032	AFLA_120930	GO:0016740;GO:0016021	-	PF04488	COG3774;opiNOG18186	MS	sp|O14084|IMT1_SCHPO Inositol phosphoceramide mannosyltransferase 1 OS=Schizosaccharomyces pombe (strain 972 / ATCC 24843) GN=imt1 PE=3 SV=2	gi|238507197|ref|XP_002384800.1| glycosyl transferase, putative [Aspergillus flavus NRRL3357] &gt;gi|220689513|gb|EED45864.1| glycosyl transferase, putative [Aspergillus flavus NRRL3357]
gene-AFLA_007860	2596.27	518.268	4674.28	9.01904	3.17297	1.90198e-25	3.61431e-24	NW_002477251.1	130327	132777	+	1691	AFLA_007860	GO:0005215;GO:0016021;GO:0006810	K03305	PF00854	COG3104;opiNOG54152	PE	sp|Q9P380|PTR2_SCHPO Probable peptide transporter ptr2 OS=Schizosaccharomyces pombe (strain 972 / ATCC 24843) GN=ptr2 PE=1 SV=1	gi|238507662|ref|XP_002385032.1| oligopeptide transporter, putative [Aspergillus flavus NRRL3357] &gt;gi|220688551|gb|EED44903.1| oligopeptide transporter, putative [Aspergillus flavus NRRL3357]
gene-AFLA_023250	2072.22	277.045	3867.4	13.9595	3.80317	2.08133e-25	3.9495e-24	NW_002477238.1	86555	87220	-	666	AFLA_023250	-	-	-	opiNOG62776	S	-	gi|169772187|ref|XP_001820563.1| hypothetical protein AOR_1_2680154 [Aspergillus oryzae RIB40] &gt;gi|238485196|ref|XP_002373836.1| conserved hypothetical protein [Aspergillus flavus NRRL3357] &gt;gi|83768422|dbj|BAE58561.1| unnamed protein product [Aspergillus oryzae RIB40] &gt;gi|220698715|gb|EED55054.1| conserved hypothetical protein [Aspergillus flavus NRRL3357] &gt;gi|391872909|gb|EIT81989.1…
gene-AFLA_100330	254.845	52.7521	456.938	8.66199	3.1147	2.1331e-25	4.03985e-24	NW_002477249.1	856991	858358	-	1368	AFLA_100330	GO:0055114;GO:0016491	-	PF13450	opiNOG23840;NOG103515	R	sp|B8NI10|CPAO_ASPFN Beta-cyclopiazonate dehydrogenase OS=Aspergillus flavus (strain ATCC 200026 / FGSC A1120 / NRRL 3357 / JCM 12722 / SRRC 167) GN=cpaO PE=1 SV=1	gi|238505352|ref|XP_002383905.1| FAD dependent oxidoreductase, putative [Aspergillus flavus NRRL3357] &gt;gi|220690019|gb|EED46369.1| FAD dependent oxidoreductase, putative [Aspergillus flavus NRRL3357]
gene-AFLA_066860	803.132	315.578	1290.69	4.08991	2.03207	2.13499e-25	4.03985e-24	NW_002477244.1	717626	719404	-	1698	AFLA_066860	GO:0006357;GO:0000981;GO:0008270;GO:0003677;GO:0005634	-	PF04082	opiNOG47463;opiNOG23228	S	sp|B8NJG5|LEPB_ASPFN Probable transcription factor lepB OS=Aspergillus flavus (strain ATCC 200026 / FGSC A1120 / NRRL 3357 / JCM 12722 / SRRC 167) GN=lepB PE=4 SV=1	gi|238498020|ref|XP_002380245.1| conserved hypothetical protein [Aspergillus flavus NRRL3357] &gt;gi|220693519|gb|EED49864.1| conserved hypothetical protein [Aspergillus flavus NRRL3357]
gene-AFLA_099870	701.934	1132.16	271.711	0.239994	-2.05893	2.22276e-25	4.19998e-24	NW_002477249.1	739867	742767	+	1374	AFLA_099870	GO:0015698;GO:0016021;GO:0016787;GO:0005452	-	PF00561	NOG10334;NOG213526;opiNOG08927;opiNOG05380	PRI	sp|Q6Q2C2|HYES_PIG Bifunctional epoxide hydrolase 2 OS=Sus scrofa GN=EPHX2 PE=2 SV=1	gi|238505260|ref|XP_002383859.1| alpha/beta hydrolase, putative [Aspergillus flavus NRRL3357] &gt;gi|220689973|gb|EED46323.1| alpha/beta hydrolase, putative [Aspergillus flavus NRRL3357]
gene-AFLA_024920	2245.52	946.846	3544.19	3.74315	1.90425	2.23861e-25	4.22395e-24	NW_002477238.1	520173	523277	+	2798	AFLA_024920	GO:0016021	-	PF13967;PF14703;PF12621;PF02714	COG5594;opiNOG49540	S	sp|Q03516|RSN1_YEAST Uncharacterized protein RSN1 OS=Saccharomyces cerevisiae (strain ATCC 204508 / S288c) GN=RSN1 PE=1 SV=1	gi|238485530|ref|XP_002374003.1| DUF221 domain protein, putative [Aspergillus flavus NRRL3357] &gt;gi|220698882|gb|EED55221.1| DUF221 domain protein, putative [Aspergillus flavus NRRL3357] &gt;gi|914764534|gb|KOC18343.1| DUF221 domain protein [Aspergillus flavus AF70]
gene-AFLA_019310	107.986	20.5391	195.433	9.51514	3.25022	2.41302e-25	4.54661e-24	NW_002477239.1	1767562	1769421	+	1860	AFLA_019310	GO:0004622;GO:0009395	K13333	PF01735	opiNOG13957	I	sp|B0XZV8|PLB3_ASPFC Lysophospholipase 3 OS=Neosartorya fumigata (strain CEA10 / CBS 144.89 / FGSC A1163) GN=plb3 PE=1 SV=1	gi|238489427|ref|XP_002375951.1| phospholipase, putative [Aspergillus flavus NRRL3357] &gt;gi|220698339|gb|EED54679.1| phospholipase, putative [Aspergillus flavus NRRL3357]
gene-AFLA_051150	1726.59	2733.63	719.553	0.263223	-1.92564	2.56771e-25	4.83127e-24	NW_002477248.1	929257	930096	+	840	AFLA_051150	GO:0008422;GO:0019915;GO:0005789;GO:0030245;GO:0102483;GO:0016021	-	PF10261	opiNOG27087;NOG28023;KOG3750	SI	sp|Q9HGM4|SCS3_SCHPO FIT family protein scs3 OS=Schizosaccharomyces pombe (strain 972 / ATCC 24843) GN=scs3 PE=3 SV=1	gi|238504018|ref|XP_002383241.1| inositol phospholipid biosynthesis protein Scs3, putative [Aspergillus flavus NRRL3357] &gt;gi|220690712|gb|EED47061.1| inositol phospholipid biosynthesis protein Scs3, putative [Aspergillus flavus NRRL3357]
gene-AFLA_117040	837.476	1343.05	331.899	0.247122	-2.0167	2.62284e-25	4.92806e-24	NW_002477250.1	352067	352817	-	690	AFLA_117040	GO:0016301;GO:0005741;GO:0016310	-	PF13460	COG0702;opiNOG25474	MGT	sp|Q2TXI3|FM522_ASPOR Protein fmp52-2, mitochondrial OS=Aspergillus oryzae (strain ATCC 42149 / RIB 40) GN=fmp522 PE=3 SV=1	gi|238506419|ref|XP_002384411.1| conserved hypothetical protein [Aspergillus flavus NRRL3357] &gt;gi|220689124|gb|EED45475.1| conserved hypothetical protein [Aspergillus flavus NRRL3357]
gene-AFLA_094340	1372.46	561.174	2183.74	3.89138	1.96028	2.67604e-25	5.02097e-24	NW_002477245.1	1428847	1434334	+	5268	AFLA_094340	GO:0003777;GO:0007018;GO:0008017;GO:0005524	K10395	PF00225	COG5059;opiNOG03950	Z	sp|Q9QXL1|KI21B_MOUSE Kinesin-like protein KIF21B OS=Mus musculus GN=Kif21b PE=1 SV=2	gi|238500039|ref|XP_002381254.1| kinesin family protein [Aspergillus flavus NRRL3357] &gt;gi|220693007|gb|EED49353.1| kinesin family protein [Aspergillus flavus NRRL3357]
gene-AFLA_023440	333.362	73.5972	593.128	8.05911	3.01062	2.6913e-25	5.0425e-24	NW_002477238.1	142920	144425	+	1506	AFLA_023440	GO:0016747;GO:0016021	-	PF01757	opiNOG14299;NOG130793;NOG15003	S	-	gi|238485234|ref|XP_002373855.1| acyltransferase, putative [Aspergillus flavus NRRL3357] &gt;gi|317144991|ref|XP_001820545.2| acyltransferase [Aspergillus oryzae RIB40] &gt;gi|220698734|gb|EED55073.1| acyltransferase, putative [Aspergillus flavus NRRL3357] &gt;gi|391872908|gb|EIT81988.1| acyltransferase, putative [Aspergillus oryzae 3.042] &gt;gi|635511341|gb|KDE83250.1| acyltransferase, putative…
gene-AFLA_048660	1290.28	2049.79	530.768	0.258937	-1.94933	2.92043e-25	5.46415e-24	NW_002477248.1	210206	210961	+	756	AFLA_048660	GO:0016021;GO:0008643	K15378	-	opiNOG06160;opiNOG03668;KOG0637	G	sp|O14091|SUT1_SCHPO General alpha-glucoside permease OS=Schizosaccharomyces pombe (strain 972 / ATCC 24843) GN=sut1 PE=3 SV=1	gi|317138668|ref|XP_001817063.2| sucrose transporter [Aspergillus oryzae RIB40] &gt;gi|391863292|gb|EIT72603.1| sucrose transporter [Aspergillus oryzae 3.042] &gt;gi|635505387|gb|KDE77452.1| sucrose transporter [Aspergillus oryzae 100-8] &gt;gi|914753511|gb|KOC07676.1| sucrose transporter [Aspergillus flavus AF70]
gene-AFLA_073390	105.431	19.4903	191.372	9.81883	3.29555	3.31461e-25	6.19299e-24	NW_002477237.1	297627	298703	+	765	AFLA_073390	GO:0016491;GO:0055114	-	PF13561	opiNOG09320;pleNOG06683;COG1028	QI	sp|A0A084B9Z1|SAT3_STACB Short-chain dehydrogenase/reductase SAT3 OS=Stachybotrys chartarum (strain CBS 109288 / IBT 7711) GN=SAT3 PE=3 SV=1	gi|238482037|ref|XP_002372257.1| 3-oxoacyl-[acyl-carrier-protein] reductase, putative [Aspergillus flavus NRRL3357] &gt;gi|220700307|gb|EED56645.1| 3-oxoacyl-[acyl-carrier-protein] reductase, putative [Aspergillus flavus NRRL3357]
gene-AFLA_040800	851.432	93.4053	1609.46	17.2309	4.10693	3.32632e-25	6.20619e-24	NW_002477241.1	711599	713413	+	1476	AFLA_040800	-	-	-	eurotNOG11160	S	-	gi|238492611|ref|XP_002377542.1| conserved hypothetical protein [Aspergillus flavus NRRL3357] &gt;gi|220696036|gb|EED52378.1| conserved hypothetical protein [Aspergillus flavus NRRL3357]
gene-AFLA_059830	143.139	34.1241	252.154	7.38931	2.88544	3.58762e-25	6.68438e-24	NW_002477242.1	1354208	1356211	-	1887	AFLA_059830	GO:0016614;GO:0050660;GO:0055114	K00108	PF00732;PF05199	opiNOG06135	R	sp|P9WMV4|Y1279_MYCTO Uncharacterized GMC-type oxidoreductase MT1316 OS=Mycobacterium tuberculosis (strain CDC 1551 / Oshkosh) GN=MT1316 PE=3 SV=1	gi|238494982|ref|XP_002378727.1| glucose dehydrogenase, putative [Aspergillus flavus NRRL3357] &gt;gi|220695377|gb|EED51720.1| glucose dehydrogenase, putative [Aspergillus flavus NRRL3357]
gene-AFLA_104800	2305.03	3630.32	979.733	0.269875	-1.88964	3.66648e-25	6.8218e-24	NW_002477240.1	169863	171100	+	825	AFLA_104800	GO:0016021	-	-	sordNOG06962;opiNOG29444	S	-	gi|238490230|ref|XP_002376352.1| conserved hypothetical protein [Aspergillus flavus NRRL3357] &gt;gi|220696765|gb|EED53106.1| conserved hypothetical protein [Aspergillus flavus NRRL3357]
gene-AFLA_025220	1251.64	1989.35	513.929	0.258341	-1.95265	3.85375e-25	7.16025e-24	NW_002477238.1	603914	604438	-	438	AFLA_025220	GO:0005634;GO:0005829;GO:0016021	-	PF01894	opiNOG05953;COG0432	S	sp|O14155|YE72_SCHPO UPF0047 protein C4A8.02c OS=Schizosaccharomyces pombe (strain 972 / ATCC 24843) GN=SPAC4A8.02c PE=3 SV=1	gi|238485590|ref|XP_002374033.1| UPF0047 domain protein [Aspergillus flavus NRRL3357] &gt;gi|220698912|gb|EED55251.1| UPF0047 domain protein [Aspergillus flavus NRRL3357] &gt;gi|391874705|gb|EIT83550.1| hypothetical protein Ao3042_05112 [Aspergillus oryzae 3.042] &gt;gi|635506033|gb|KDE78085.1| UPF0047 domain protein [Aspergillus oryzae 100-8]
gene-AFLA_116130	1965.88	3578.36	353.405	0.0987618	-3.3399	4.5377e-25	8.41933e-24	NW_002477250.1	99530	100198	+	669	AFLA_116130	-	-	-	-	-	-	gi|238506237|ref|XP_002384320.1| conserved hypothetical protein [Aspergillus flavus NRRL3357] &gt;gi|220689033|gb|EED45384.1| conserved hypothetical protein [Aspergillus flavus NRRL3357]
gene-AFLA_001020	1659.93	2966.11	353.74	0.119261	-3.06781	4.61173e-25	8.54481e-24	NW_002477247.1	149220	150927	-	1503	AFLA_001020	GO:0020037;GO:0004497;GO:0016705;GO:0016021;GO:0055114;GO:0005506	-	PF00067	COG2124;opiNOG08272	Q	sp|Q6F5E4|P4501_PLEBE Cytochrome P450 monooxygenase 1 OS=Pleospora betae GN=PbP450-1 PE=1 SV=1	gi|238502139|ref|XP_002382303.1| cytochrome P450 monooxygenase, putative [Aspergillus flavus NRRL3357] &gt;gi|220691113|gb|EED47461.1| cytochrome P450 monooxygenase, putative [Aspergillus flavus NRRL3357]
gene-AFLA_108940	172.416	45.8782	298.955	6.51626	2.70404	4.74276e-25	8.77542e-24	NW_002477240.1	1246906	1247862	-	957	AFLA_108940	GO:0016787;GO:0008152	-	PF07859	opiNOG07511;opiNOG57055;COG0657	IV	sp|Q9US38|YFZ3_SCHPO AB hydrolase superfamily protein C1039.03 OS=Schizosaccharomyces pombe (strain 972 / ATCC 24843) GN=SPAC1039.03 PE=3 SV=1	gi|238491052|ref|XP_002376763.1| esterase/lipase, putative [Aspergillus flavus NRRL3357] &gt;gi|220697176|gb|EED53517.1| esterase/lipase, putative [Aspergillus flavus NRRL3357]
gene-AFLA_082240	1925.13	812.947	3037.32	3.73619	1.90157	4.81591e-25	8.89845e-24	NW_002477237.1	2669988	2670901	-	837	AFLA_082240	GO:0016021	-	-	eurotNOG07628	S	-	gi|238483801|ref|XP_002373139.1| conserved hypothetical protein [Aspergillus flavus NRRL3357] &gt;gi|317140086|ref|XP_003189234.1| hypothetical protein AOR_1_1696174 [Aspergillus oryzae RIB40] &gt;gi|220701189|gb|EED57527.1| conserved hypothetical protein [Aspergillus flavus NRRL3357] &gt;gi|914754327|gb|KOC08492.1| hypothetical protein AFLA70_8g006181 [Aspergillus flavus AF70]
gene-AFLA_113270	357.958	124.448	591.469	4.75273	2.24876	6.10192e-25	1.12591e-23	NW_002477240.1	2424728	2426711	-	1854	AFLA_113270	GO:0004767;GO:0016798;GO:0006685	K12350	PF00149	NOG15552;KOG3770;opiNOG14637	RI	sp|P17405|ASM_HUMAN Sphingomyelin phosphodiesterase OS=Homo sapiens GN=SMPD1 PE=1 SV=4	gi|238491918|ref|XP_002377196.1| acid sphingomyelinase, putative [Aspergillus flavus NRRL3357] &gt;gi|317146288|ref|XP_001821415.2| sphingomyelin phosphodiesterase [Aspergillus oryzae RIB40] &gt;gi|220697609|gb|EED53950.1| acid sphingomyelinase, putative [Aspergillus flavus NRRL3357] &gt;gi|914764519|gb|KOC18328.1| putative acid sphingomyelinase [Aspergillus flavus AF70]
gene-AFLA_027460	1267.09	524.816	2009.37	3.82872	1.93686	7.49278e-25	1.38064e-23	NW_002477238.1	1251545	1252576	-	846	AFLA_027460	GO:0046872;GO:0003676	-	PF00096	COG5048;opiNOG07843	R	-	gi|238486036|ref|XP_002374256.1| C2H2 finger domain protein, putative [Aspergillus flavus NRRL3357] &gt;gi|317144515|ref|XP_003189607.1| C2H2 finger domain protein [Aspergillus oryzae RIB40] &gt;gi|220699135|gb|EED55474.1| C2H2 finger domain protein, putative [Aspergillus flavus NRRL3357] &gt;gi|914763439|gb|KOC17248.1| C2H2 finger domain protein [Aspergillus flavus AF70]
gene-AFLA_073700	1268.06	526.29	2009.84	3.81888	1.93315	8.74707e-25	1.60953e-23	NW_002477237.1	381242	384700	-	3405	AFLA_073700	-	-	-	NOG75817;opiNOG29495	S	-	gi|238482099|ref|XP_002372288.1| conserved hypothetical protein [Aspergillus flavus NRRL3357] &gt;gi|220700338|gb|EED56676.1| conserved hypothetical protein [Aspergillus flavus NRRL3357]
gene-AFLA_042610	1368.91	2164.41	573.415	0.264929	-1.91632	9.02558e-25	1.6585e-23	NW_002477241.1	1163618	1165294	+	1233	AFLA_042610	-	-	-	eurotNOG12301	S	-	gi|238492973|ref|XP_002377723.1| conserved hypothetical protein [Aspergillus flavus NRRL3357] &gt;gi|220696217|gb|EED52559.1| conserved hypothetical protein [Aspergillus flavus NRRL3357]
gene-AFLA_083400	3957.44	6192.2	1722.67	0.2782	-1.84581	9.05309e-25	1.66127e-23	NW_002477237.1	2981516	2983460	+	1773	AFLA_083400	GO:0055085;GO:0016021;GO:0005783	-	PF03547	opiNOG05427	S	sp|O14197|YDQ4_SCHPO Uncharacterized transporter C5D6.04 OS=Schizosaccharomyces pombe (strain 972 / ATCC 24843) GN=SPAC5D6.04 PE=3 SV=1	gi|238484033|ref|XP_002373255.1| Auxin Efflux Carrier superfamily [Aspergillus flavus NRRL3357] &gt;gi|220701305|gb|EED57643.1| Auxin Efflux Carrier superfamily [Aspergillus flavus NRRL3357]
gene-AFLA_006620	990.096	404.776	1575.41	3.89206	1.96053	9.20143e-25	1.68617e-23	NW_002477247.1	1774797	1776539	-	1527	AFLA_006620	GO:0055114;GO:0016021;GO:0005507;GO:0016491	K19791	PF00394;PF07731;PF07732	opiNOG03135;COG2132	Q	sp|Q6CII3|FET3_KLULA Iron transport multicopper oxidase FET3 OS=Kluyveromyces lactis (strain ATCC 8585 / CBS 2359 / DSM 70799 / NBRC 1267 / NRRL Y-1140 / WM37) GN=FET3 PE=3 SV=1	gi|238503253|ref|XP_002382860.1| ferrooxidoreductase Fet3, putative [Aspergillus flavus NRRL3357] &gt;gi|220691670|gb|EED48018.1| ferrooxidoreductase Fet3, putative [Aspergillus flavus NRRL3357]
gene-AFLA_049520	7461.88	13995.7	928.11	0.0663142	-3.91454	1.04164e-24	1.90621e-23	NW_002477248.1	447038	448834	-	1164	AFLA_049520	GO:0016021	-	-	opiNOG08251	S	-	gi|238503694|ref|XP_002383079.1| conserved hypothetical protein [Aspergillus flavus NRRL3357] &gt;gi|220690550|gb|EED46899.1| conserved hypothetical protein [Aspergillus flavus NRRL3357]
gene-AFLA_045480	55.0109	105.346	4.67579	0.0443851	-4.49378	1.06621e-24	1.94849e-23	NW_002477241.1	1947305	1947895	+	591	AFLA_045480	-	-	-	opiNOG66980	S	-	gi|238493547|ref|XP_002378010.1| conserved hypothetical protein [Aspergillus flavus NRRL3357] &gt;gi|220696504|gb|EED52846.1| conserved hypothetical protein [Aspergillus flavus NRRL3357]
gene-AFLA_100680	654.605	255.821	1053.39	4.11768	2.04183	1.09895e-24	2.00558e-23	NW_002477249.1	947712	949097	-	1287	AFLA_100680	-	-	PF11017	opiNOG25533	S	-	gi|238505422|ref|XP_002383940.1| conserved hypothetical protein [Aspergillus flavus NRRL3357] &gt;gi|220690054|gb|EED46404.1| conserved hypothetical protein [Aspergillus flavus NRRL3357]
gene-AFLA_077410	186.893	52.6268	321.16	6.10259	2.60942	1.10733e-24	2.01812e-23	NW_002477237.1	1375766	1377163	-	1341	AFLA_077410	GO:0003995;GO:0050660;GO:0055114	K00249	PF00441;PF02771;PF02770	opiNOG18070;KOG0139	I	sp|Q7U0Y2|ACDC_MYCBO Acyl-CoA dehydrogenase fadE12 OS=Mycobacterium bovis (strain ATCC BAA-935 / AF2122/97) GN=fadE12 PE=3 SV=1	gi|238482839|ref|XP_002372658.1| acyl-CoA dehydrogenase, putative [Aspergillus flavus NRRL3357] &gt;gi|83765407|dbj|BAE55550.1| unnamed protein product [Aspergillus oryzae RIB40] &gt;gi|220700708|gb|EED57046.1| acyl-CoA dehydrogenase, putative [Aspergillus flavus NRRL3357] &gt;gi|391873200|gb|EIT82262.1| acyl-CoA dehydrogenase [Aspergillus oryzae 3.042] &gt;gi|635504886|gb|KDE76971.1| acyl-CoA de…
gene-AFLA_027330	938.615	381.597	1495.63	3.9194	1.97063	1.32436e-24	2.41037e-23	NW_002477238.1	1202066	1206761	+	4290	AFLA_027330	-	-	-	eurotNOG05329;opiNOG11964	S	-	gi|238486010|ref|XP_002374243.1| conserved hypothetical protein [Aspergillus flavus NRRL3357] &gt;gi|220699122|gb|EED55461.1| conserved hypothetical protein [Aspergillus flavus NRRL3357]
gene-AFLA_114100	34501.8	53659.2	15344.3	0.285959	-1.80612	1.42264e-24	2.58573e-23	NW_002477240.1	2651980	2652558	-	455	AFLA_114100	GO:0016021;GO:0005737	-	-	opiNOG30939;NOG31887	S	sp|Q9UTI9|YKZ2_SCHPO UPF0591 membrane protein C15E1.02c OS=Schizosaccharomyces pombe (strain 972 / ATCC 24843) GN=SPAC15E1.02c PE=3 SV=1	gi|238492084|ref|XP_002377279.1| conserved hypothetical protein [Aspergillus flavus NRRL3357] &gt;gi|220697692|gb|EED54033.1| conserved hypothetical protein [Aspergillus flavus NRRL3357]
gene-AFLA_054010	1490.65	629.971	2351.33	3.73245	1.90012	1.46772e-24	2.66403e-23	NW_002477248.1	1722543	1724643	+	1930	AFLA_054010	GO:0055085;GO:0016021	-	-	KOG0254;opiNOG54689	R	sp|Q870L3|MIRC_EMENI Siderophore iron transporter mirC OS=Emericella nidulans (strain FGSC A4 / ATCC 38163 / CBS 112.46 / NRRL 194 / M139) GN=mirC PE=3 SV=1	gi|238504590|ref|XP_002383526.1| siderochrome-iron transporter, putative [Aspergillus flavus NRRL3357] &gt;gi|220690997|gb|EED47346.1| siderochrome-iron transporter, putative [Aspergillus flavus NRRL3357]
gene-AFLA_023450	194.707	56.2976	333.117	5.91707	2.56488	1.48242e-24	2.68707e-23	NW_002477238.1	145132	146554	+	1423	AFLA_023450	GO:0016021	-	-	opiNOG06452;NOG126152	S	-	gi|238485236|ref|XP_002373856.1| conserved hypothetical protein [Aspergillus flavus NRRL3357] &gt;gi|220698735|gb|EED55074.1| conserved hypothetical protein [Aspergillus flavus NRRL3357]
gene-AFLA_006540	4295.31	1627.85	6962.77	4.27728	2.09669	1.57867e-24	2.85765e-23	NW_002477247.1	1748987	1753669	-	4554	AFLA_006540	-	K10750	-	opiNOG19116;opiNOG53791;eurotNOG01360	S	-	gi|238503237|ref|XP_002382852.1| conserved hypothetical protein [Aspergillus flavus NRRL3357] &gt;gi|220691662|gb|EED48010.1| conserved hypothetical protein [Aspergillus flavus NRRL3357]
gene-AFLA_084320	225.055	379.946	70.165	0.184671	-2.43697	1.67474e-24	3.02744e-23	NW_002477237.1	3225598	3226142	-	435	AFLA_084320	-	-	PF01636	opiNOG53545	R	-	gi|238484215|ref|XP_002373346.1| hypothetical protein AFLA_084320 [Aspergillus flavus NRRL3357] &gt;gi|220701396|gb|EED57734.1| hypothetical protein AFLA_084320 [Aspergillus flavus NRRL3357]
gene-AFLA_093600	334.991	115.812	554.169	4.78509	2.25855	1.81142e-24	3.26945e-23	NW_002477245.1	1229598	1230743	-	1146	AFLA_093600	-	-	PF00248	COG0667;opiNOG08062	C	sp|Q6UEH5|AFLF_ASPPU Norsolorinic acid reductase B OS=Aspergillus parasiticus (strain ATCC 56775 / NRRL 5862 / SRRC 143 / SU-1) GN=aflF PE=3 SV=1	gi|169779267|ref|XP_001824098.1| sterigmatocystin biosynthesis dehydrogenase stcV [Aspergillus oryzae RIB40] &gt;gi|238499891|ref|XP_002381180.1| oxidoreductase, putative [Aspergillus flavus NRRL3357] &gt;gi|83772837|dbj|BAE62965.1| unnamed protein product [Aspergillus oryzae RIB40] &gt;gi|220692933|gb|EED49279.1| oxidoreductase, putative [Aspergillus flavus NRRL3357]
gene-AFLA_063290	4909.67	2163.98	7655.36	3.53763	1.82278	1.81351e-24	3.26945e-23	NW_002477242.1	2277296	2278121	-	777	AFLA_063290	GO:0016021	-	PF11807	magNOG13058;sorNOG08463;opiNOG60992	S	sp|A0A0U1LQF6|CCTO_TALIS Cyclochlorotine biosynthesis protein O OS=Talaromyces islandicus GN=cctO PE=3 SV=1	gi|238495674|ref|XP_002379073.1| conserved hypothetical protein [Aspergillus flavus NRRL3357] &gt;gi|220695723|gb|EED52066.1| conserved hypothetical protein [Aspergillus flavus NRRL3357]
gene-AFLA_011530	1843.48	230.867	3456.1	14.9701	3.90401	1.87315e-24	3.37243e-23	NW_002477251.1	1079229	1080177	+	625	AFLA_011530	-	-	-	-	-	-	gi|238508408|ref|XP_002385398.1| hypothetical protein AFLA_011530 [Aspergillus flavus NRRL3357] &gt;gi|220688917|gb|EED45269.1| hypothetical protein AFLA_011530 [Aspergillus flavus NRRL3357]
gene-AFLA_066600	932.357	1481.79	382.921	0.258417	-1.95223	2.27002e-24	4.08145e-23	NW_002477244.1	628639	629385	+	747	AFLA_066600	-	-	PF17107	opiNOG05557;opiNOG65105;opiNOG64930	SRM	-	gi|238497968|ref|XP_002380219.1| conserved hypothetical protein [Aspergillus flavus NRRL3357] &gt;gi|220693493|gb|EED49838.1| conserved hypothetical protein [Aspergillus flavus NRRL3357]
gene-AFLA_077290	194.635	52.1534	337.117	6.46394	2.69241	2.30774e-24	4.14369e-23	NW_002477237.1	1350212	1351321	+	891	AFLA_077290	GO:0032259;GO:0008168	-	PF13489	opiNOG02331;necNOG04832	R	sp|A7XRZ1|TDIE_EMENI Probable methyltransferase tdiE OS=Emericella nidulans (strain FGSC A4 / ATCC 38163 / CBS 112.46 / NRRL 194 / M139) GN=tdiE PE=2 SV=1	gi|238482815|ref|XP_002372646.1| UMTA methyltransferase family protein [Aspergillus flavus NRRL3357] &gt;gi|220700696|gb|EED57034.1| UMTA methyltransferase family protein [Aspergillus flavus NRRL3357]
gene-AFLA_139490	8994.5	90.7613	17898.2	197.201	7.62352	2.4824e-24	4.45133e-23	NW_002477243.1	2265957	2277677	+	11556	AFLA_139490	GO:0031177;GO:0008152;GO:0016740	K15391	PF08659;PF00109;PF00550;PF00698;PF02801;PF14765;PF07993;PF00668;PF16197;PF13193;PF00501	opiNOG01973;opiNOG24610;COG1020	IQ	sp|B8NJG3|LEPA_ASPFN Hybrid PKS-NRPS synthetase lepA OS=Aspergillus flavus (strain ATCC 200026 / FGSC A1120 / NRRL 3357 / JCM 12722 / SRRC 167) GN=lepA PE=3 SV=1	gi|220694839|gb|EED51183.1| hybrid PKS/NRPS enzyme, putative [Aspergillus flavus NRRL3357]
gene-AFLA_060930	1570.23	661.027	2479.44	3.75089	1.90723	2.53678e-24	4.54273e-23	NW_002477242.1	1646123	1647703	+	1581	AFLA_060930	GO:0016021	-	-	opiNOG18175;NOG26382	S	-	gi|238495202|ref|XP_002378837.1| conserved hypothetical protein [Aspergillus flavus NRRL3357] &gt;gi|220695487|gb|EED51830.1| conserved hypothetical protein [Aspergillus flavus NRRL3357]
gene-AFLA_049920	5076.36	7908.98	2243.73	0.283694	-1.81759	2.70948e-24	4.84551e-23	NW_002477248.1	570488	571720	-	1005	AFLA_049920	GO:0016787	-	PF01738	COG0412;opiNOG14487	QR	sp|O14359|YB4E_SCHPO Uncharacterized AIM2 family protein C30D10.14 OS=Schizosaccharomyces pombe (strain 972 / ATCC 24843) GN=SPBC30D10.14 PE=3 SV=1	gi|169764951|ref|XP_001816947.1| dienelactone hydrolase family protein [Aspergillus oryzae RIB40] &gt;gi|238503774|ref|XP_002383119.1| dienelactone hydrolase family protein [Aspergillus flavus NRRL3357] &gt;gi|83764801|dbj|BAE54945.1| unnamed protein product [Aspergillus oryzae RIB40] &gt;gi|220690590|gb|EED46939.1| dienelactone hydrolase family protein [Aspergillus flavus NRRL3357] &gt;gi|391863…
gene-AFLA_139180	70.4441	8.56579	132.322	15.4478	3.94933	2.87744e-24	5.13899e-23	NW_002477243.1	2191721	2193369	+	1527	AFLA_139180	GO:0016021;GO:0005506;GO:0055114;GO:0020037;GO:0016705;GO:0004497	-	PF00067	sorNOG04626;opiNOG03971;COG2124	Q	sp|Q6UEF4|AFLV_ASPPU Cytochrome P450 monooxygenase aflV OS=Aspergillus parasiticus (strain ATCC 56775 / NRRL 5862 / SRRC 143 / SU-1) GN=aflV PE=3 SV=1	gi|238497387|ref|XP_002379929.1| aflV/ cypX/ cytochrome P450 monooxygenase [Aspergillus flavus NRRL3357] &gt;gi|220694809|gb|EED51153.1| aflV/ cypX/ cytochrome P450 monooxygenase [Aspergillus flavus NRRL3357]
gene-AFLA_037770	629.909	223.954	1035.86	4.62534	2.20956	2.9837e-24	5.32166e-23	NW_002477238.1	4089766	4092207	+	2442	AFLA_037770	GO:0030428;GO:0006971;GO:0010494	-	PF00397	opiNOG14464	R	-	gi|238488094|ref|XP_002375285.1| WW domain protein [Aspergillus flavus NRRL3357] &gt;gi|220700164|gb|EED56503.1| WW domain protein [Aspergillus flavus NRRL3357]
gene-AFLA_023460	2889.56	672.777	5106.34	7.58995	2.92409	3.14324e-24	5.59875e-23	NW_002477238.1	149496	157083	-	7038	AFLA_023460	GO:0016798;GO:0005975;GO:0016021	K00749	PF08323;PF00128	opiNOG00069	M	sp|Q9USK8|AGS1_SCHPO Cell wall alpha-1,3-glucan synthase ags1 OS=Schizosaccharomyces pombe (strain 972 / ATCC 24843) GN=ags1 PE=1 SV=3	gi|238485238|ref|XP_002373857.1| alpha-1,3-glucan synthase Ags1 [Aspergillus flavus NRRL3357] &gt;gi|220698736|gb|EED55075.1| alpha-1,3-glucan synthase Ags1 [Aspergillus flavus NRRL3357]
gene-AFLA_030360	229.673	71.6606	387.685	5.41001	2.43563	3.80809e-24	6.77393e-23	NW_002477238.1	2051321	2052358	+	1038	AFLA_030360	GO:0055114;GO:0008270;GO:0016491	-	PF08240;PF00107	COG0604;opiNOG28614;sordNOG12351	RC	sp|G3XMC6|AZAJ_ASPNA Dehydrogenase azaJ OS=Aspergillus niger (strain ATCC 1015 / CBS 113.46 / FGSC A1144 / LSHB Ac4 / NCTC 3858a / NRRL 328 / USDA 3528.7) GN=azaJ PE=2 SV=1	gi|238486616|ref|XP_002374546.1| zinc binding dehydrogenase, putative [Aspergillus flavus NRRL3357] &gt;gi|220699425|gb|EED55764.1| zinc binding dehydrogenase, putative [Aspergillus flavus NRRL3357]
gene-AFLA_118530	288.647	478.871	98.4221	0.205529	-2.28258	3.91507e-24	6.95497e-23	NW_002477250.1	743099	744803	-	1395	AFLA_118530	GO:0008270;GO:0000981;GO:0006357;GO:0005634	-	PF00172;PF11951	opiNOG57923;ascNOG23499;eurotNOG03315	S	-	gi|238506717|ref|XP_002384560.1| conserved hypothetical protein [Aspergillus flavus NRRL3357] &gt;gi|220689273|gb|EED45624.1| conserved hypothetical protein [Aspergillus flavus NRRL3357]
gene-AFLA_028710	161.664	43.3876	279.94	6.45207	2.68976	3.94966e-24	7.00711e-23	NW_002477238.1	1590345	1591103	+	759	AFLA_028710	-	-	PF00106	opiNOG27535	Q	sp|Q00278|AFLD_ASPPU Norsolorinic acid ketoreductase OS=Aspergillus parasiticus (strain ATCC 56775 / NRRL 5862 / SRRC 143 / SU-1) GN=aflD PE=1 SV=1	gi|238486286|ref|XP_002374381.1| short chain type dehydrogenase, putative [Aspergillus flavus NRRL3357] &gt;gi|220699260|gb|EED55599.1| short chain type dehydrogenase, putative [Aspergillus flavus NRRL3357] &gt;gi|391873650|gb|EIT82670.1| putative short chain-type dehydrogenase [Aspergillus oryzae 3.042] &gt;gi|635507356|gb|KDE79370.1| putative short chain-type dehydrogenase [Aspergillus oryzae 1…
gene-AFLA_015260	3743.41	6858.7	628.113	0.091579	-3.44884	4.5143e-24	7.99821e-23	NW_002477239.1	652059	653074	+	954	AFLA_015260	GO:0016491;GO:0055114	-	PF13561	opiNOG14516	Q	sp|O00058|MTDH_UROFA Probable NADP-dependent mannitol dehydrogenase OS=Uromyces fabae GN=PIG8 PE=2 SV=1	gi|238488617|ref|XP_002375546.1| short chain dehydrogenase/oxidoreductase, putative [Aspergillus flavus NRRL3357] &gt;gi|220697934|gb|EED54274.1| short chain dehydrogenase/oxidoreductase, putative [Aspergillus flavus NRRL3357] &gt;gi|391866709|gb|EIT75977.1| dehydrogenase with different specificitie [Aspergillus oryzae 3.042] &gt;gi|635504215|gb|KDE76313.1| dehydrogenase [Aspergillus oryzae 100-8…
gene-AFLA_012020	4113.21	1824.94	6401.48	3.50777	1.81055	4.73413e-24	8.37659e-23	NW_002477251.1	1216980	1219224	+	1659	AFLA_012020	GO:0004185;GO:0006508	K01288	PF00450	opiNOG18368;COG2939	EO	sp|C5FW30|SPCA_ARTOC Carboxypeptidase S1 homolog A OS=Arthroderma otae (strain ATCC MYA-4605 / CBS 113480) GN=SCPA PE=3 SV=1	gi|238508509|ref|XP_002385447.1| carboxypeptidase S1, putative [Aspergillus flavus NRRL3357] &gt;gi|220688966|gb|EED45318.1| carboxypeptidase S1, putative [Aspergillus flavus NRRL3357]
gene-AFLA_063420	741.181	56.6541	1425.71	25.1651	4.65335	5.48054e-24	9.68445e-23	NW_002477242.1	2305915	2307414	+	1500	AFLA_063420	GO:0016747	-	PF02458	opiNOG62030	S	sp|A1DN11|ANAAT_NEOFI O-acetyltransferase ANAat OS=Neosartorya fischeri (strain ATCC 1020 / DSM 3700 / CBS 544.65 / FGSC A1164 / JCM 1740 / NRRL 181 / WB 181) GN=anaAT PE=1 SV=1	gi|238495700|ref|XP_002379086.1| O-acetyltransferase, putative [Aspergillus flavus NRRL3357] &gt;gi|220695736|gb|EED52079.1| O-acetyltransferase, putative [Aspergillus flavus NRRL3357]
gene-AFLA_002900	906.784	374.253	1439.32	3.84583	1.9433	6.37218e-24	1.12452e-22	NW_002477247.1	639511	646830	-	7299	AFLA_002900	GO:0008152;GO:0031177;GO:0016740	-	PF00109;PF00550;PF16197;PF02801;PF14765;PF08242;PF00698	KOG1202;COG3321	IQ	sp|Q4WLD4|PYR2_ASPFU Non-reducing polyketide synthase pyr2 OS=Neosartorya fumigata (strain ATCC MYA-4609 / Af293 / CBS 101355 / FGSC A1100) GN=pyr2 PE=1 SV=2	gi|238502515|ref|XP_002382491.1| polyketide synthase, putative [Aspergillus flavus NRRL3357] &gt;gi|220691301|gb|EED47649.1| polyketide synthase, putative [Aspergillus flavus NRRL3357]
gene-AFLA_136340	633.817	251.759	1015.87	4.03512	2.01261	6.71778e-24	1.18394e-22	NW_002477243.1	1452184	1453711	-	1413	AFLA_136340	GO:0008483	K20247	PF00266	COG0520;opiNOG09061	E	sp|A7UX13|EGT2_NEUCR Hercynylcysteine sulfoxide lyase OS=Neurospora crassa (strain ATCC 24698 / 74-OR23-1A / CBS 708.71 / DSM 1257 / FGSC 987) GN=egt-2 PE=1 SV=1	gi|238496823|ref|XP_002379647.1| aminotransferase family protein (LolT), putative [Aspergillus flavus NRRL3357] &gt;gi|220694527|gb|EED50871.1| aminotransferase family protein (LolT), putative [Aspergillus flavus NRRL3357]
gene-AFLA_121770	427.576	694.583	160.569	0.231174	-2.11295	6.79362e-24	1.19573e-22	NW_002477250.1	1539701	1540740	-	852	AFLA_121770	GO:0008270;GO:0016021;GO:0006351;GO:0003677;GO:0005634	-	-	opiNOG38588;eurotNOG04906	SK	-	gi|238507365|ref|XP_002384884.1| conserved hypothetical protein [Aspergillus flavus NRRL3357] &gt;gi|220689597|gb|EED45948.1| conserved hypothetical protein [Aspergillus flavus NRRL3357]
gene-AFLA_121610	532.276	205.767	858.784	4.17357	2.06128	7.11527e-24	1.2507e-22	NW_002477250.1	1502766	1504429	-	1035	AFLA_121610	GO:0020037;GO:0016705;GO:0004497;GO:0005506;GO:0055114	-	PF00067	opiNOG16538;COG2124	Q	sp|O00061|CP67_UROFA Cytochrome P450 67 (Fragment) OS=Uromyces fabae GN=CYP67 PE=2 SV=1	gi|238507333|ref|XP_002384868.1| cytochrome P450, putative [Aspergillus flavus NRRL3357] &gt;gi|220689581|gb|EED45932.1| cytochrome P450, putative [Aspergillus flavus NRRL3357]
gene-AFLA_066900	292.1	44.7795	539.421	12.0462	3.5905	7.34567e-24	1.2895e-22	NW_002477244.1	726830	729366	+	2487	AFLA_066900	GO:0003677;GO:0005634;GO:0006357;GO:0000981;GO:0008270	-	PF04082;PF00172	opiNOG06841	S	sp|B8NJG9|LEPE_ASPFN Transcription factor lepE OS=Aspergillus flavus (strain ATCC 200026 / FGSC A1120 / NRRL 3357 / JCM 12722 / SRRC 167) GN=lepB PE=3 SV=1	gi|238498028|ref|XP_002380249.1| conserved hypothetical protein [Aspergillus flavus NRRL3357] &gt;gi|220693523|gb|EED49868.1| conserved hypothetical protein [Aspergillus flavus NRRL3357]
gene-AFLA_076690	6284.43	9760.63	2808.23	0.28771	-1.79731	7.35715e-24	1.28982e-22	NW_002477237.1	1184404	1185254	+	516	AFLA_076690	GO:0006888;GO:0016021;GO:0005794;GO:0048280;GO:0005484;GO:0005789;GO:0012507;GO:0016740;GO:0031201	K00627	PF17304	opiNOG02675;opiNOG39034	CS	-	gi|238482695|ref|XP_002372586.1| conserved hypothetical protein [Aspergillus flavus NRRL3357] &gt;gi|220700636|gb|EED56974.1| conserved hypothetical protein [Aspergillus flavus NRRL3357]
gene-AFLA_137970	1168.66	1843.7	493.627	0.267738	-1.90111	7.73665e-24	1.35457e-22	NW_002477243.1	1899454	1900552	+	1032	AFLA_137970	GO:0016307;GO:0046854;GO:0016021	-	PF01504	opiNOG44525	S	sp|Q9Y2I7|FYV1_HUMAN 1-phosphatidylinositol 3-phosphate 5-kinase OS=Homo sapiens GN=PIKFYVE PE=1 SV=3	gi|169774335|ref|XP_001821635.1| hypothetical protein AOR_1_266014 [Aspergillus oryzae RIB40] &gt;gi|238497147|ref|XP_002379809.1| conserved hypothetical protein [Aspergillus flavus NRRL3357] &gt;gi|83769498|dbj|BAE59633.1| unnamed protein product [Aspergillus oryzae RIB40] &gt;gi|220694689|gb|EED51033.1| conserved hypothetical protein [Aspergillus flavus NRRL3357] &gt;gi|391867711|gb|EIT76951.1|…
gene-AFLA_113590	13145.7	22960.9	3330.41	0.145047	-2.78541	8.01727e-24	1.40187e-22	NW_002477240.1	2526666	2528201	+	1485	AFLA_113590	-	-	-	-	-	-	gi|169773951|ref|XP_001821444.1| hypothetical protein AOR_1_1694144 [Aspergillus oryzae RIB40] &gt;gi|238491982|ref|XP_002377228.1| conserved hypothetical protein [Aspergillus flavus NRRL3357] &gt;gi|83769305|dbj|BAE59442.1| unnamed protein product [Aspergillus oryzae RIB40] &gt;gi|220697641|gb|EED53982.1| conserved hypothetical protein [Aspergillus flavus NRRL3357] &gt;gi|391869073|gb|EIT78278.1…
gene-AFLA_097380	2805.4	4369.87	1240.93	0.283975	-1.81616	8.09712e-24	1.41398e-22	NW_002477249.1	72815	74760	-	1884	AFLA_097380	-	-	PF04516	KOG4091;opiNOG00048	K	sp|Q6ISB3|GRHL2_HUMAN Grainyhead-like protein 2 homolog OS=Homo sapiens GN=GRHL2 PE=1 SV=1	gi|238504764|ref|XP_002383611.1| CP2 transcription factor, putative [Aspergillus flavus NRRL3357] &gt;gi|220689725|gb|EED46075.1| CP2 transcription factor, putative [Aspergillus flavus NRRL3357]
gene-AFLA_009740	209939	396109	23768.8	0.0600058	-4.05875	9.46887e-24	1.65137e-22	NW_002477251.1	624923	625517	+	480	AFLA_009740	-	-	-	sordNOG15114;NOG159243	SR	-	gi|238508036|ref|XP_002385219.1| hypothetical protein AFLA_009740 [Aspergillus flavus NRRL3357] &gt;gi|220688738|gb|EED45090.1| hypothetical protein AFLA_009740 [Aspergillus flavus NRRL3357]
gene-AFLA_104660	1123.27	1770.22	476.321	0.269075	-1.89392	9.69059e-24	1.68783e-22	NW_002477240.1	132316	134283	+	1968	AFLA_104660	GO:0005622;GO:0023014;GO:0000160;GO:0000155	-	PF00512;PF00072;PF02518	opiNOG16319	T	sp|Q5A599|NIK1_CANAL Histidine protein kinase NIK1 OS=Candida albicans (strain SC5314 / ATCC MYA-2876) GN=NIK1 PE=1 SV=3	gi|238490202|ref|XP_002376338.1| sensory transduction histidine kinase, putative [Aspergillus flavus NRRL3357] &gt;gi|220696751|gb|EED53092.1| sensory transduction histidine kinase, putative [Aspergillus flavus NRRL3357]
gene-AFLA_046370	1923.71	836.213	3011.21	3.60102	1.8484	9.93719e-24	1.72853e-22	NW_002477241.1	2194991	2197346	-	2298	AFLA_046370	GO:0006468;GO:0005524;GO:0004672	-	-	NOG29455;opiNOG22341	S	-	gi|317157340|ref|XP_001826412.2| HET-s/LopB domain protein [Aspergillus oryzae RIB40] &gt;gi|391869526|gb|EIT78723.1| hypothetical protein Ao3042_04994 [Aspergillus oryzae 3.042] &gt;gi|635510545|gb|KDE82474.1| hypothetical protein AO1008_08963 [Aspergillus oryzae 100-8] &gt;gi|914762302|gb|KOC16117.1| HET-s/LopB domain protein [Aspergillus flavus AF70]
gene-AFLA_068270	1972.96	864.807	3081.12	3.56278	1.833	1.05801e-23	1.83797e-22	NW_002477244.1	1070022	1071114	+	618	AFLA_068270	GO:0016021	-	PF11578	opiNOG39585	S	-	gi|238498302|ref|XP_002380386.1| conserved hypothetical protein [Aspergillus flavus NRRL3357] &gt;gi|317155587|ref|XP_003190629.1| hypothetical protein AOR_1_456074 [Aspergillus oryzae RIB40] &gt;gi|220693660|gb|EED50005.1| conserved hypothetical protein [Aspergillus flavus NRRL3357] &gt;gi|914753882|gb|KOC08047.1| hypothetical protein AFLA70_135g001910 [Aspergillus flavus AF70]
[truncated: 12,590 more rows]
